# Supplementary material for: Multi-phase hybrid metabolomics framework identifies clinically applicable plasma signatures for early detection of gastric cancer
Source: Nat Commun. 2026 May 13;17:6372. doi: 10.1038/s41467-026-72983-8 (PMC13376920; doi:10.1038/s41467-026-72983-8)
Supplement: Supplementary file 5 — Supplementary Data 1–8 [file 41467_2026_72983_MOESM5_ESM.xlsx]

## Sheet: Supplementary Data 1
Supplementary Data 1. Detailed list of the 84 key GC-associated metabolites.
Metabolite name	Ionization mode	Retention time	m/z	Formula
12-HETE	Negative	9.65	319.2	C20H32O3
Monoethylhexyl phthalic acid	Negative	8.96	277.143	C16H22O4
Taurine	Negative	0.76	124	C2H7NO3S
5'-Methylthioadenosine	Positive	2.94	298	C11H15N5O3S
9,12,13-TODEA	Negative	6.05	329.2	C18H34O5
Azelaic acid	Negative	4.62	187.1	C9H16O4
Glycyl-Phenylalanine	Positive	2.31	223.2	C11H14N2O3
Hypoxanthine	Positive	1.12	137	C5H4N4O
Niacinamide	Positive	1.5	123.1	C6H6N2O
Phenylacetylglutamine	Negative	3.27	263.1	C13H16N2O4
Sphingosine	Positive	0	300.28	C18H37NO2
Traumatic acid	Negative	6.13	227	C12H20O4
1,3-Diphenylguanidine	Positive	3.59	212.1	C13H13N3
Paraxanthine	Positive	2.67	181.1	C7H8N4O2
1-Methyluric acid	Negative	1.83	181	C6H6N4O3
1-Methylxanthine	Negative	2.06	165	C6H6N4O2
Coriolic acid	Negative	9.28	295.2	C18H32O3
2,6-Dihydroxybenzoic acid	Negative	4.09	153	C7H6O4
2-Quinolinepropanoic acid	Positive	3.32	202.085	C12H11NO2
Liothyronine	Positive	5.39	651.7	C15H12I3NO4
HPHPA	Negative	2.88	181.1	C9H10O4
3-(3-Hydroxyphenyl)propanoic acid	Negative	4.16	165.1	C9H10O3
3-Hydroxytetradecanoic acid	Negative	9.44	243.195	C14H28O3
3-Hydroxyhippuric acid	Negative	2.66	194	C9H9NO4
Indole-3-propionic acid	Positive	5.52	190.1	C11H11NO2
3-Methylxanthine	Positive	1.95	167.1	C6H6N4O2
5-Tetradecenedioicacid, (5Z)-	Negative	7.11	255.16	C14H24O4
Nutriacholic acid	Negative	7.77	389.3	C24H38O4
8-HETE	Positive	9.65	303.2	C20H32O3
Paracetamol sulfate	Negative	2.55	230.012	C8H9NO5S
Decanoylcarnitine	Positive	6.3	316.25	C17H33NO4
Androsterone glucuronide	Negative	6.36	465	C25H38O8
L-Arginine	Positive	0.75	175	C6H14N4O2
Isohyodeoxycholic acid	Positive	7.09	375.286	C24H40O4
Caffeine	Positive	3.16	195.1	C8H10N4O2
Dodecanoylcarnitine	Positive	7.24	344.3	C19H37NO4
Carnitine C7:0	Positive	4.48	274.165	C14H28NO4+
Octanoylcarnitine	Positive	5.12	288.144	C15H29NO4
Chenodeoxycholic acid	Negative	8.42	391.3	C24H40O4
Cholic acid	Negative	7.11	407.3	C24H40O5
Corticosterone	Positive	6.21	347.221	C21H30O4
Deoxycholic acid	Negative	8.61	391.286	C24H40O4
Deoxycholic acid 3-glucuronide	Negative	6.84	567.321	C30H48O10
Sphinganine	Positive	8.02	302.5	C18H39NO2
Dihydroferulic acid 4-O-sulfate	Negative	3.47	275	C10H12O7S
Dihydroisoferulic Acid 3-O-Sulfate	Negative	3.79	275.024	C10H12O7S
Docosahexaenoic acid	Negative	11.34	327.232	C22H32O2
Dodecanoic acid	Negative	10.04	199.2	C12H24O2
7Z,10Z-Hexadecadienoic acid	Negative	10.75	251.2	C16H28O2
Glycochenodeoxycholic Acid	Negative	7.18	448.3	C26H43NO5
Glycohyodeoxycholic acid	Negative	6.23	448.3	C26H43NO5
Glycolithocholic acid	Negative	8.67	432.316	C26H43NO4
Glycoursodeoxycholic acid	Negative	6.23	448.3	C26H43NO5
Hexanoylcarnitine	Positive	3.8	260.176	C13H25NO4
Hippuric acid	Negative	3.3	178.1	C9H9NO3
Hyocholic acid	Negative	6.78	407.3	C24H40O5
Hyodeoxycholic acid	Negative	7.28	391.3	C24H40O4
Indole-3-carboxaldehyde	Positive	4.69	146.1	C9H7NO
Indoxyl sulfate	Negative	3.79	212.009	C8H7NO4S
Inosine	Negative	1.46	267.073	C10H12N4O5
Irbesartan	Positive	6.94	429.24	C25H28N6O
Methionine	Positive	1.1	150	C5H11NO2S
L-Tryptophan	Negative	2.55	203.1	C11H12N2O2
LysoPE(P-18:0/0:0)	Positive	10.34	482	C23H48NO7P
Menthol-glucoronide	Negative	5.85	331.176	C16H28O7
Succinyladenosine	Negative	2.3	382.1	C14H17N5O8
Omeprazole sulfone	Negative	5.76	360.101	C17H19N3O4S
p-Cresol sulfate	Negative	4.41	187	C7H8O4S
Phenoxyacetic acid	Negative	4.32	151	C8H8O3
Phenyllactic acid	Negative	4.04	164.8	C9H10O3
Phenol sulphate	Negative	3.48	172.99	C6H6O4S
Piperine	Positive	7.67	286	C17H19NO3
Pregnanediol 3-O-glucuronide	Negative	6.61	495.3	C27H44O8
Propofol glucuronide	Negative	5.92	353.233	C18H26O7
Salicylic acid	Negative	4.4	137.023	C7H6O3
Stercobilin	Positive	4.87	595.347	C33H46N4O6
Theobromine	Positive	2.36	181.1	C7H8N4O2
Theophylline	Positive	2.67	181	C7H8N4O2
Hydroxycotinine	Positive	1.45	193.1	C10H12N2O2
Tryptophyl-Glutamate	Positive	2.43	334.1	C16H19N3O5
Undecanedioic acid	Negative	5.83	215.1	C11H20O4
Uridine	Negative	1.19	243.062	C9H12N2O6
Ursodeoxycholic acid	Positive	7.29	357.2	C24H40O4
Valsartan	Negative	7.36	434.217	C24H29N5O3

## Sheet: Supplementary Data 2
Supplementary Data 2. Pathway enrichment analysis results for the 84 key metabolites.
KEGG enrichment analysis results of 84 key metabolites
	Total	Expected	Hits	P-value
Caffeine metabolism	10	0.156	5	1.42e-07
Primary bile acid biosynthesis	46	0.717	4	0.00479
Sphingolipid metabolism	32	0.499	2	0.087
Cysteine and methionine metabolism	33	0.515	2	0.0918
Taurine and hypotaurine metabolism	8	0.125	1	0.118
Arginine biosynthesis	14	0.218	1	0.198
Nicotinate and nicotinamide metabolism	15	0.234	1	0.211
Purine metabolism	70	1.09	2	0.299
Steroid hormone biosynthesis	87	1.36	2	0.398
Arginine and proline metabolism	36	0.561	1	0.436
Biosynthesis of unsaturated fatty acids	36	0.561	1	0.436
Pyrimidine metabolism	39	0.608	1	0.462
Tryptophan metabolism	41	0.639	1	0.48
Tyrosine metabolism	42	0.655	1	0.488
Fatty acid biosynthesis	47	0.733	1	0.528
KEGG pathway analysis results of 84 key metabolites
	Total	Expected	Hits	P-value	Impact
Caffeine metabolism	10	0.16508	5	1.95e-07	1
Primary bile acid biosynthesis	46	0.75937	4	0.005949	0.01735
Sphingolipid metabolism	32	0.52825	2	0.096066	0.14029
Cysteine and methionine metabolism	33	0.54476	2	0.10125	0.12535
Taurine and hypotaurine metabolism	8	0.13206	1	0.12494	0.42857
Ascorbate and aldarate metabolism	9	0.14857	1	0.13946	0
Arginine biosynthesis	14	0.23111	1	0.20865	0.07614
Nicotinate and nicotinamide metabolism	15	0.24762	1	0.22183	0.1943
Pentose and glucuronate interconversions	19	0.31365	1	0.27247	0.10843
Purine metabolism	70	1.1556	2	0.32284	0.01868
Steroid hormone biosynthesis	87	1.4362	2	0.42593	0.02538
Biosynthesis of unsaturated fatty acids	36	0.59429	1	0.45451	0
Arginine and proline metabolism	36	0.59429	1	0.45451	0.12442
Pyrimidine metabolism	39	0.64381	1	0.48171	0.03985
Tryptophan metabolism	41	0.67683	1	0.49911	0.14305
Tyrosine metabolism	42	0.69333	1	0.5076	0
Arachidonic acid metabolism	44	0.72635	1	0.52417	0
Fatty acid biosynthesis	47	0.77587	1	0.54801	0

## Sheet: Supplementary Data 3
Supplementary Data 3. Literature-curated metabolite biomarkers of gastric cancer.
Metabolite name	CAS	Status
Tyrosine	60-18-4	not significantly altered in current study
L-Valine	72-18-4	additional GC-related metabolites
Alanine	56-41-7	not significantly altered in current study
L-Tryptophan	73-22-3	already included in 84 key metabolites
Lactic acid	50-21-5	additional GC-related metabolites
Isoleucine	73-32-5	additional GC-related metabolites
Methionine	63-68-3	already included in 84 key metabolites
Histidine	71-00-1	not significantly altered in current study
L-Asparagine	70-47-3	additional GC-related metabolites
Succinic acid	110-15-6	additional GC-related metabolites
L-Threonine	72-19-5	additional GC-related metabolites
L-Arginine	74-79-3	already included in 84 key metabolites
Proline	147-85-3	not significantly altered in current study
Leucine	61-90-5	not significantly altered in current study
Lysine	56-87-1	additional GC-related metabolites
Phenylalanine	63-91-2	not significantly altered in current study
Citrulline	372-75-8	not significantly altered in current study
Glutamic acid	56-86-0	additional GC-related metabolites
Taurine	107-35-7	already included in 84 key metabolites
Glutamine	56-85-9	additional GC-related metabolites
Sarcosine	107-97-1	not significantly altered in current study
Choline	62-49-7	not significantly altered in current study
Hyocholic acid	2880-53-5	already included in 84 key metabolites
1-Methylnicotinamide	3106-60-3	additional GC-related metabolites
Creatinine	60-27-5	additional GC-related metabolites
Pyruvic acid	127-17-3	additional GC-related metabolites
Succinylacetone	51568-18-4	additional GC-related metabolites
4-Acetamidobutanoic acid	3025-96-5	additional GC-related metabolites
Ornithine	70-26-8	additional GC-related metabolites
alpha-Linolenic acid	463-40-1	additional GC-related metabolites
Linoleic acid	60-33-3	additional GC-related metabolites
Arachidonic acid	506-32-1	additional GC-related metabolites

## Sheet: Supplementary Data 4
Supplementary Data 4. Metabolite-module weight matrix and cluster membership derived from NMF.
Metabolite_ID	NMF_cluster 1	NMF_cluster 2	NMF_cluster 3	NMF_cluster 4	NMF_cluster 5	Final NMF Cluster
GC_P_B112	0.422964	0.00657355	0.00358681	0.0167834	0.0884166	1
GC_P_B101	0.00670966	0.0259536	0.00118566	0.0220953	0.0686491	5
GC_P_B55_1	0.00126662	0.00764914	0.000892798	2.22045e-16	0.0273871	5
GC_P_B103_1	0.00237244	0.0103093	0.000330221	0.00720626	0.0256378	5
GC_N_B05	0.00247139	0.00861442	5.60421e-14	0.00527175	0.0199851	5
GC_N_B102_1	0.0146808	0.0327985	0.00747793	0.295765	0.0198214	4
GC_P_B130	0.00322793	0.00201846	2.22045e-16	0.0070638	0.0194895	5
GC_N_B38	2.01315e-06	2.16547e-07	0.509939	7.43329e-06	0.0100456	3
GC_P_B15	0.00150118	0.0022284	1.35277e-14	0.00182283	0.00944845	5
GC_N_B01	1.40899e-06	0.0058621	2.22045e-16	0.00696459	0.00269077	4
GC_N_B61	0.000239288	0.000722568	0.0002814	0.000367417	0.00185595	5
GC_P_B08	2.22045e-16	2.22045e-16	7.9653e-05	0.000227151	0.00121492	5
GC_N_B37_1	1.98848e-05	0.000252612	0.000770264	0.0002543	0.00106002	5
GC_N_B03	0.0001916	0.000895533	4.04969e-05	0.000710743	0.000977682	5
GC_N_B125	0.000649026	0.00184742	0.000265564	0.00538946	0.000603339	4
GC_P_B04_1	2.22045e-16	0.000460055	1.3045e-05	0.00103284	0.000696356	4
GC_P_B126	0.000344206	0.000223287	4.30227e-06	2.65039e-05	0.000527317	5
GC_N_B42	2.22045e-16	0.000153183	2.22045e-16	0.000103339	0.000491962	5
GC_N_B11	5.34283e-05	1.25604e-06	4.5241e-05	8.08641e-05	0.000434635	5
GC_P_B123	5.6933e-10	0.000146934	2.28604e-05	1.57475e-05	0.000343717	5
GC_N_B108	8.50708e-05	0.00049637	1.20576e-05	0.00057505	0.000322928	4
GC_N_B107	7.91645e-05	0.000127877	1.70656e-05	0.00018982	0.000290971	5
GC_N_B06	2.14804e-05	2.62502e-06	0.000158995	4.8762e-05	0.000238731	5
GC_P_B109	0.00023153	8.86515e-05	2.22045e-16	1.95443e-05	0.000235312	5
GC_P_B111	8.78434e-05	7.05872e-05	2.22045e-16	6.43026e-05	0.00021767	5
GC_P_B69_1	4.44508e-05	0.00023883	1.06038e-05	0.000328638	0.000217294	4
GC_N_B12	2.22045e-16	1.63271e-10	0.000151974	1.21994e-05	0.000186472	5
GC_N_B23	8.35602e-06	6.01648e-05	0.000309833	3.08327e-06	0.00015707	3
GC_P_B45_1	2.22045e-16	3.03763e-05	2.14655e-06	1.42491e-05	9.7958e-05	5
GC_N_B09_4	2.22045e-16	2.22045e-16	2.54552e-05	2.25451e-05	9.40627e-05	5
GC_N_B35	2.22045e-16	1.95012e-12	2.22045e-16	9.75363e-06	9.11158e-05	5
GC_N_B84	2.41843e-05	1.206e-05	2.46825e-05	1.16539e-05	7.00494e-05	5
GC_N_B10	2.22045e-16	2.84835e-05	2.22045e-16	2.70784e-05	6.92843e-05	5
GC_P_B41	2.08931e-06	2.66768e-05	9.03466e-06	2.05036e-05	6.62492e-05	5
GC_N_B138	0.00502111	0.0613117	0.00273384	0.00972833	3.21059e-06	2
GC_N_B32_4	2.22045e-16	2.74286e-05	2.22045e-16	2.49207e-05	6.28765e-05	5
GC_N_B116	3.22578e-09	5.83652e-05	2.48913e-06	2.22045e-16	6.00621e-05	5
GC_P_B47	7.44652e-08	1.84329e-05	5.0581e-13	7.63548e-06	5.09733e-05	5
GC_N_B02	4.20312e-06	7.06336e-05	1.34791e-06	0.000105686	2.93367e-05	4
GC_P_B19	4.88573e-07	1.77247e-05	1.78529e-07	6.18996e-06	4.39777e-05	5
GC_N_B136	0.00372489	0.0238156	0.000863541	0.00205074	1.10014e-14	2
GC_N_B135	0.000203801	0.00109917	3.57387e-05	0.000292384	7.31697e-08	2
GC_N_B40	0.000134934	0.000782339	2.70376e-05	0.000179153	3.4395e-05	2
GC_P_B44	1.53879e-05	0.000101279	2.22045e-16	0.000104178	2.54395e-05	4
GC_N_B36	3.75455e-06	5.09169e-06	3.01264e-06	9.49502e-06	2.77526e-05	5
GC_P_B114	7.90285e-06	1.7475e-05	1.78877e-06	6.76791e-06	2.63481e-05	5
GC_P_B29_4	7.95423e-06	1.69172e-05	2.22045e-16	6.13375e-05	4.44996e-05	4
GC_N_B64	2.34291e-11	2.22045e-16	1.70793e-06	1.45397e-06	2.14796e-05	5
GC_N_B14	2.58723e-06	3.88802e-06	2.02215e-06	7.46164e-06	2.05196e-05	5
GC_P_B13	5.40597e-06	6.11549e-06	6.88427e-07	6.62638e-06	1.36928e-05	5
GC_N_B68_1	1.63173e-09	5.60255e-06	5.14725e-07	4.22412e-06	1.18588e-05	5
GC_P_B58	2.5464e-05	0.00017681	1.10795e-06	2.39843e-05	3.66148e-05	2
GC_N_B54	2.522e-13	0.000175593	2.22045e-16	0.000112176	2.22045e-16	2
GC_N_B21	1.62512e-07	2.22045e-16	5.1903e-06	4.79811e-07	8.15518e-06	5
GC_P_B18	3.32274e-07	3.78978e-06	2.22045e-16	3.94234e-06	7.53958e-06	5
GC_P_B34	1.0149e-06	1.74336e-06	1.14475e-06	2.22045e-16	7.38723e-06	5
GC_N_B07	2.83163e-10	2.24836e-06	2.84461e-06	4.14582e-06	7.04835e-06	5
GC_N_B20	6.74425e-07	5.56839e-07	2.22045e-16	1.80119e-06	5.50246e-06	5
GC_N_B48_3	1.04142e-06	3.47181e-08	9.744e-07	1.38901e-06	4.53562e-06	5
GC_N_B86_4	2.11431e-05	0.000143109	1.88534e-06	5.44407e-05	2.22045e-16	2
GC_P_B51	1.04475e-06	2.22045e-16	2.22045e-16	2.65049e-06	4.14932e-06	5
GC_N_B60	2.22045e-16	1.87891e-06	2.22045e-16	1.17052e-06	3.59039e-06	5
GC_P_B27	1.82665e-05	0.000126581	4.35024e-07	1.67992e-05	3.33994e-05	2
GC_N_B83_1	2.22045e-16	5.52903e-06	3.00597e-06	3.60593e-05	2.22045e-16	4
GC_P_B16	5.29003e-07	9.42563e-07	7.65644e-08	1.91359e-07	1.51524e-06	5
GC_P_B22	3.96792e-12	1.75441e-05	2.22045e-16	2.69232e-05	2.22045e-16	4
GC_P_B71_1	2.22045e-16	4.17922e-07	3.26497e-07	9.02417e-08	9.29094e-07	5
GC_P_B24	7.11562e-08	2.40428e-07	5.34458e-09	1.59396e-07	3.66284e-07	5
GC_N_B87	2.51626e-05	0.000104367	1.44921e-05	2.22045e-16	6.51373e-05	2
GC_P_B28	3.31336e-07	1.51682e-05	2.22045e-16	1.57152e-05	2.22045e-16	4
GC_P_B72	6.43406e-06	4.1e-05	1.19469e-06	7.12479e-06	1.0292e-05	2
GC_P_B26	4.31272e-06	3.89317e-05	4.01657e-07	5.41723e-06	8.67544e-06	2
GC_N_B59	1.71953e-06	1.57277e-05	4.44323e-07	3.72683e-06	2.22045e-16	2
GC_N_B50	2.33839e-07	8.22693e-06	2.18747e-07	7.91805e-06	4.45663e-06	2
GC_N_B63	2.22045e-16	4.53567e-06	2.22045e-16	4.28449e-06	2.22045e-16	2
GC_P_B62_1	2.22045e-16	3.23807e-06	1.16367e-07	1.19169e-05	2.22045e-16	4
GC_N_B30	2.22045e-16	7.03776e-06	2.22045e-16	9.53089e-06	2.60714e-06	4
GC_N_B46	2.22045e-16	4.78135e-06	2.22045e-16	8.85987e-06	1.34102e-06	4
GC_P_B43	2.22045e-16	7.31014e-07	2.22045e-16	8.07346e-06	2.22045e-16	4
GC_N_B57	3.50981e-08	8.04589e-07	2.22045e-16	1.89947e-06	2.22045e-16	4
GC_P_B73	4.30466e-08	3.141e-07	1.65936e-08	5.20698e-08	1.7314e-07	2
GC_N_B82_1	1.02533e-09	2.32206e-08	1.88656e-10	1.87132e-08	9.47795e-09	2
GC_N_B66_1	5.0231e-08	5.88427e-07	2.22045e-16	1.19504e-06	1.70285e-07	4

## Sheet: Supplementary Data 5
Supplementary Data 5. Comprehensive statistical summary of the 12 metabolic biomarkers across gastric cancer progression stages.
Metabolite Name	Median_HC	Median_BGD	Median_EGC	Median_AGC	Overall_KW_Pvalue	FC_GC_vs_NGC	FC_BGD_vs_HC	FC_EGC_vs_HC	FC_AGC_vs_HC	FC_EGC_vs_BGD	FC_AGC_vs_BGD	FC_AGC_vs_EGC	Adj_P_GC_vs_NGC	Adj_P_BGD_vs_HC	Adj_P_EGC_vs_HC	Adj_P_AGC_vs_HC	Adj_P_EGC_vs_BGD	Adj_P_AGC_vs_BGD	Adj_P_AGC_vs_EGC
Niacinamide	0.826	0.282	-0.602	-0.237	1.57e-66	-0.755	0.342	-0.729	-0.288	-2.133	-0.842	0.395	3.38e-53	1.33e-12	4.7e-57	1.21e-26	1.76e-30	1.32e-07	8.77e-07
9,12,13-TODEA	1.049	-0.272	-0.704	-0.393	1.15e-29	-1.545	-0.26	-0.671	-0.375	2.586	1.444	0.558	2.36e-23	2.45e-06	7.15e-22	9.14e-14	8.68e-16	0.00252	6.62e-08
Monoethylhexyl phthalic acid	0.127	0.263	-0.606	-0.378	2.67e-34	-2.393	2.073	-4.773	-2.976	-2.303	-1.436	0.623	1.08e-32	0.0508	8.55e-19	5.42e-08	3.41e-29	1.82e-14	0.00308
Taurine	0.737	0.586	-0.839	-0.198	7.46e-54	-0.849	0.795	-1.138	-0.269	-1.431	-0.339	0.236	1.36e-40	0.0208	5.55e-45	9.97e-16	1.9e-27	5.06e-06	1.01e-19
Sphingosine	0.749	0.256	-0.808	-0.139	1.14e-55	-0.978	0.342	-1.08	-0.185	-3.161	-0.543	0.172	2.62e-34	2.57e-08	1.17e-49	7e-15	1.1e-22	0.0471	6.53e-22
Traumatic acid	0.323	0.38	-0.596	-0.016	1.77e-27	-1.044	1.177	-1.842	-0.049	-1.566	-0.042	0.027	7.06e-21	0.795	2.44e-22	0.000374	3.81e-20	0.000437	1.67e-10
5'-Methylthioadenosine	-1.103	-0.325	0.791	0.316	2.49e-70	-0.809	0.294	-0.717	-0.287	-2.437	-0.974	0.4	3.31e-53	9.34e-19	1.95e-57	3.4e-40	1.29e-20	1.64e-07	3.29e-05
12-HETE	0.498	0.307	-0.795	-0.257	6.79e-45	-1.546	0.617	-1.595	-0.515	-2.587	-0.835	0.323	1.05e-29	0.0682	4.58e-37	1.64e-07	4.5e-27	0.00496	2.17e-20
Hypoxanthine	0.084	0.226	-0.067	0.012	2.77e-10	-0.167	2.673	-0.794	0.144	-0.297	0.054	-0.181	6.14e-09	0.00102	0.00328	0.0893	1.34e-11	4.5e-06	0.326
Glycyl-Phenylalanine	0.303	0.01	-0.941	-0.055	1.06e-42	-3.478	0.032	-3.109	-0.182	-98.632	-5.768	0.058	3.03e-20	0.000637	5.55e-37	0.00105	1.82e-22	0.819	5.89e-24
Azelaic acid	0.546	0.331	-0.166	0.068	7.62e-17	-0.097	0.606	-0.303	0.124	-0.5	0.205	-0.409	7.83e-15	0.00616	8.68e-16	1.72e-07	6.14e-09	0.00496	0.00105
Phenylacetylglutamine	-0.831	-0.27	0.565	0.544	1.1e-50	-1.019	0.324	-0.68	-0.654	-2.095	-2.017	0.963	3.06e-43	8.02e-11	2.61e-33	8.06e-40	5.91e-11	5.05e-15	0.229
Abbreviations: FC, fold change; FDR, false discovery rate; HC, healthy controls; BGD, benign gastric disease; EGC, early gastric cancer; AGC, advanced gastric cancer; GC, gastric cancer; NGC, non-gastric cancer.
This table provides the key descriptive statistics and multiple-testing adjusted P-values to quantitatively support the visual trajectories presented in Fig. 4b–m. Detailed data include the median relative abundances, fold changes (FC), overarching Kruskal-Wallis test P-values, and Benjamini-Hochberg false discovery rate (FDR)-adjusted P-values for all pairwise comparisons among healthy controls …

## Sheet: Supplementary Data 6
Supplementary Data 6. Assignment of matched isotope-labelled internal standards (IS) for 56 metabolites.
Metabolite Name	Class	CAS No.	IS Name	Ionization Mode	Retention time (min)	m/z	Formula	Regression Equation	Coefficient of Determination	Linear Dynamic Range (ng/mL)	Limit of Detection (ng/mL)	Limit of Quantification (ng/mL)
Piperine	Alkaloids and derivatives	94-62-2	[2H10]-Piperine	Pos+	7.67	286	C17H19NO3	y = 0.02662 x + 1.95587e-4	0.99793	0.02-200	0.01	0.02
Glutamine	Amino acids and derivatives	56-85-9	[2H5]-Glutamine	Pos+	0.77	147.07643	C5H10N2O3	y = 0.00100 x + 0.00134	0.99884	4-40000	0.8	4
L-Valine	Amino acids and derivatives	72-18-4	[2H8]-Valine	Pos+	0.84	118.0863	C5H11NO2	y = 0.00339 x + 0.02730	0.9979	100-50000	50	100
L-Arginine	Amino acids and derivatives	74-79-3	[2H7]-Arginine	Pos+	0.75	175	C6H14N4O2	y = 0.00237 x + 0.00259	0.99835	4-40000	2	4
Isoleucine	Amino acids and derivatives	73-32-5	[15N]-Isoleucine	Pos+	1.13	132.1019	C6H13NO2	y = 8.06576e-4 x + 0.08344	0.9947	500-25000	50	500
L-Tryptophan	Amino acids and derivatives	73-22-3	[2H5]-Tryptophan	Neg-	2.55	203.1	C11H12N2O2	y = 0.00555 x + -0.02736	0.99856	40-40000	4	40
Ornithine	Amino acids and derivatives	70-26-8	[2H7]-Ornithine	Pos+	0.66	133	C5H12N2O2	y = 0.00443 x + 0.12189	0.9928	5-5000	1	5
Methionine	Amino acids and derivatives	63-68-3	[2H3]-Methionine	Pos+	1.1	150	C5H11NO2S	y = 0.00182 x + 0.01083	0.99791	10-10000	5	10
Taurine	Amino acids and derivatives	107-35-7	[13C2]-Taurine	Neg-	0.76	124	C2H7NO3S	y = 0.00523 x + 0.00390	0.99818	0.625-6250	0.125	0.625
Phenylacetylglutamine	Amino acids and derivatives	28047-15-6	[2H5]-Phenylacetylglutamine	Neg-	3.27	263.1	C13H16N2O4	y = 7.70054e-4 x + 7.19365e-5	0.99793	0.125-6250	0.1	0.125
p-Cresol sulfate	Benzenoids	3233-58-7	[2H4]-p-Tolyl Sulfate	Neg-	4.41	187	C7H8O4S	y = 4.06733e-6 x + 5.45601e-5	0.99671	10-10000	5	10
Hippuric acid	Benzenoids	495-69-2	[2H5]-Hippuric Acid	Neg-	3.3	178.1	C9H9NO3	y = 0.00396 x + 0.00507	0.99715	1.25-12500	0.625	1.25
Phenyllactic acid	Benzenoids	828-01-3	[2H3]-Phenyllactic acid	Neg-	4.04	164.8	C9H10O3	y = 0.00729 x + -5.29450e-4	0.99973	1.25-625	0.625	1.25
1,3-Diphenylguanidine	Benzenoids	102-06-7	[2H103]-1,3-Diphenylguanidine	Pos+	3.59	212.1	C13H13N3	y = 0.05190 x + 0.00579	0.99825	0.01-250	0.005	0.01
Liothyronine	Benzenoids	6893-2-3	[13C6]-Liothyronine	Pos+	5.39	651.7	C15H12I3NO4	y = 0.01555 x + 7.42012e-4	0.99814	0.0625-625	0.03125	0.0625
Phenoxyacetic acid	Benzenoids	122-59-8	[2H5]-Phenoxyacetic acid	Neg-	4.32	151	C8H8O3	y = 0.02363 x + 7.49386e-4	0.99817	0.03125-625	0.02	0.03125
Salicylic acid	Benzenoids	69-72-7	[2H4]-Salicylic Acid	Neg-	4.4	137.02328	C7H6O3	y = 0.00235 x + -1.14019e-4	0.99806	0.625-625	0.3125	0.625
Monoethylhexyl phthalic acid	Benzenoids	4376-20-9	[2H4]-Monoethylhexyl phthalic acid	Neg-	8.96	277.14314	C16H22O4	y = 0.01272 x + 0.00687	0.99711	0.03125-625	0.0125	0.03125
Glycochenodeoxycholic acid	Bile acids, alcohols and derivatives	640-79-9	[2H4]-Glycochenodeoxycholic Acid	Neg-	7.18	448.3	C26H43NO5	y = 22.25488 x + 18.40743	0.9951	0.125-625	0.0625	0.125
Chenodeoxycholic acid	Bile acids, alcohols and derivatives	474-25-9	[2H4]-Chenodeoxycholic Acid	Neg-	8.42	391.3	C24H40O4	y = 0.00538 x + 0.00109	0.99812	0.125-625	0.0625	0.125
Deoxycholic acid	Bile acids, alcohols and derivatives	83-44-3	[2H4]-Deoxycholic Acid	Neg-	8.61	391.28551	C24H40O4	y = 0.00267 x + 0.00609	0.99833	0.5-10000	0.2	0.5
Cholic acid	Bile acids, alcohols and derivatives	81-25-4	[2H4]-Cholic Acid	Neg-	7.11	407.3	C24H40O5	y = 0.00801 x + 0.00346	0.99778	0.0625-625	0.03125	0.0625
Glycoursodeoxycholic acid	Bile acids, alcohols and derivatives	64480-66-6	[2H4]-Glycoursodeoxycholic Acid	Neg-	6.23	448.3	C26H43NO5	y = 0.88796 x + 0.05490	0.9982	0.125-625	0.03125	0.125
Isohyodeoxycholic acid	Bile acids, alcohols and derivatives	570-84-3	[2H4]-Isohyodeoxycholic acid	Pos+	7.09	375.286	C24H40O4	y = 8.09063e-4 x + 5.42192e-4	0.99936	3.125-625	1.25	3.125
Hyodeoxycholic acid	Bile acids, alcohols and derivatives	83-49-8	[2H5]-Hyodeoxycholic Acid	Neg-	7.28	391.3	C24H40O4	y = 0.00473 x + 0.00302	0.99798	0.125-625	0.0625	0.125
Ursodeoxycholic acid	Bile acids, alcohols and derivatives	128-13-2	[2H4]-Ursodeoxycholic acid	Pos+	7.29	357.2	C24H40O4	y = 0.00183 x + 0.00100	0.99887	0.125-625	0.08	0.125
Glycolithocholic acid	Bile acids, alcohols and derivatives	474-74-8	[2H4]-Glycolithocholic acid	Neg-	8.67	432.3164	C26H43NO4	y = 0.00147 x + 1.72935e-4	0.99923	0.0125-625	0.00625	0.0125
Hyocholic acid	Bile acids, alcohols and derivatives	547-75-1	[2H4]-Hyocholic acid	Neg-	6.78	407.3	C24H40O5	y = 0.01270 x + 2.61830e-4	0.99487	0.03125-625	0.02	0.03125
Azelaic acid	Fatty Acyls	123-99-9	[2H14]-Azelaic Acid	Neg-	4.62	187.1	C9H16O4	y = 0.00421 x + 0.14762	0.99626	1-5000	0.5	1
Docosahexaenoic acid	Fatty Acyls	6217-54-5	[2H5]-Docosahexaenoic acid	Neg-	11.34	327.23243	C22H32O2	y = 0.04384 x + -0.00144	0.99818	1.25-1250	0.625	1.25
Decanoylcarnitine	Fatty Acyls	1492-27-9	[2H3]-Decanoylcarnitine	Pos+	6.3	316.2497	C17H33NO4	y = 0.03634 x + 0.00117	0.99893	0.05-1250	0.025	0.05
Octanoylcarnitine	Fatty Acyls	25243-95-2	[2H3]-Octanoylcarnitine	Pos+	5.12	288.1442	C15H29NO4	y = 0.02820 x + -4.28288e-5	0.99881	0.02-1000	0.01	0.02
12-HETE	Fatty Acyls	71030-37-0	[2H8]-12-HETE	Neg-	9.65	319.2	C20H32O3	y = 0.08172 x + 0.00130	0.99719	0.2-400	0.1	0.2
Coriolic acid	Fatty Acyls	10219-69-9	[2H43]-Coriolic acid	Neg-	9.28	295.2	C18H32O3	y = 66.70353 x + 0.14312	0.99701	0.00063-0.625	0.000315	0.00063
Dodecanoylcarnitine	Fatty Acyls	25518-54-1	[2H3]-Dodecanoylcarnitine	Pos+	7.24	344.3	C19H37NO4	y = 0.02279 x + 2.67390e-4	0.99861	0.05-1250	0.025	0.05
Indole-3-propionic acid	Indoles and derivatives	830-96-6	[2H2]-Indole-3-propionic Acid	Pos+	5.52	190.1	C11H11NO2	y = 0.00113 x + 0.00312	0.99702	0.2-10000	0.1	0.2
Indoxyl sulfate	Indoles and derivatives	487-94-5	[2H5]-Indoxyl Sulfate	Neg-	3.79	212.0091	C8H7NO4S	y = 0.00186 x + -0.00105	0.99642	2-10000	1	2
Indole-3-carboxaldehyde	Indoles and derivatives	487-89-8	[13C]-Indole-3-Carboxaldehyde	Pos+	4.69	146.1	C9H7NO	y = 0.00156 x + 0.00403	0.99831	0.05-1250	0.025	0.05
Succinic acid	Organic acids and derivatives	110-15-6	[2H4]-Succinic Acid	Neg-	1.25	117.02	C4H6O4	y = 0.00139 x + 0.11112	0.99854	31.25-6250	12.5	31.25
Menthol-glucoronide	Prenol lipids	79466-08-3	[2H4]-Menthol-glucoronide	Neg-	5.85	331.17553	C16H28O7	y = 0.01221 x + 3.19295e-4	0.99887	0.0625-625	0.05	0.0625
Hypoxanthine	Purines and derivatives	68-94-0	[2H4]-Hypoxanthine	Pos+	1.12	137	C5H4N4O	y = 0.00645 x + 0.01246	0.99728	0.625-6250	0.3125	0.625
Caffeine	Purines and derivatives	58-08-2	[2H3]-Caffeine	Pos+	3.16	195.1	C8H10N4O2	y = 0.07505 x + 0.00540	0.9992	0.0625-625	0.03125	0.0625
Inosine	Purines and derivatives	58-63-9	[13C5]-Inosine	Neg-	1.46	267.07297	C10H12N4O5	y = 0.00909 x + -3.11125e-4	0.99861	0.3125-625	0.2	0.3125
Theophylline	Purines and derivatives	58-55-9	[2H6]-Theophylline	Pos+	2.67	181	C7H8N4O2	y = 0.63890 x + 0.03953	0.99869	0.0125-312.5	0.00625	0.0125
Paraxanthine	Purines and derivatives	611-59-6	[2H3]-Paraxanthine	Pos+	2.67	181.1	C7H8N4O2	y = 0.00446 x + 3.76231e-4	0.99875	0.0125-625	0.00625	0.0125
5'-Methylthioadenosine	Purines and derivatives	2457-80-9	[2H3]-5'-Methylthioadenosine	Pos+	2.94	298	C11H15N5O3S	y = 0.01241 x + 1.20514e-4	0.99797	0.1-1000	0.05	0.1
1-Methylxanthine	Purines and derivatives	6136-37-4	[2H3]-1-Methylxanthine	Neg-	2.06	165	C6H6N4O2	y = 0.08594 x + 0.00748	0.99683	0.125-6250	0.0625	0.125
Niacinamide	Pyridines and derivatives	98-92-0	[2H4]-Nicotinamide	Pos+	1.5	123.1	C6H6N2O	y = 0.00353 x + 0.00307	0.99916	0.5-2500	0.25	0.5
1-Methylnicotinamide	Pyridines and derivatives	3106-60-3	[2H3]-1-Methylnicotinamide	Pos+	0.77	137	C7H9N2O+	y = 0.00232 x + 3.27546e-4	0.99823	0.2-5000	0.1	0.2
Uridine	Pyrimidines and derivatives	58-96-8	[13C]-Uridine	Neg-	1.19	243.061736	C9H12N2O6	y = 0.00176 x + 0.00708	0.99519	6.25-3125	3.125	6.25
Sphingosine	Sphingolipids	123-78-4	[13C2,2H2]-Sphingosine	Pos+	0	300.28	C18H37NO2	y = 0.01835 x + 0.00495	0.99962	0.0625-625	0.03125	0.0625
Sphinganine	Sphingolipids	764-22-7	[2H7]-Sphinganine	Pos+	8.02	302.5	C18H39NO2	y = 0.02816 x + -0.00135	0.99909	1-1000	0.5	1
Androsterone glucuronide	Steroids and steroid derivatives	1852-43-3	[2H4]-Androsterone glucuronide	Neg-	6.36	465	C25H38O8	y = 0.00765 x + 2.24531e-4	0.9983	0.3125-625	0.2	0.3125
Pregnanediol 3-O-glucuronide	Steroids and steroid derivatives	1852-49-9	[13C5]-Pregnanediol 3-O-glucuronide	Neg-	6.61	495.3	C27H44O8	y = 0.00318 x + 5.57769e-4	0.9981	0.3125-6250	0.15625	0.3125
Corticosterone	Steroids and steroid derivatives	50-22-6	[2H4]-Corticosterone	Pos+	6.21	347.221005	C21H30O4	y = 0.01119 x + 7.20156e-4	0.99751	0.0125-625	0.008	0.0125

## Sheet: Supplementary Data 7
Supplementary Data 7. Calibration curve parameters and validation metrics for all 83 quantified metabolites.
Metabolite Name	Ionization Mode	Retention time (min)	m/z	Formula	Regression Equation	Coefficient of Determination	Linear Dynamic Range (ng/mL)	Limit of Detection (ng/mL)	Limit of Quantification (ng/mL)
Glutamine	Pos+	0.77	147.07643	C5H10N2O3	y = 0.00100 x + 0.00134	0.99884	4-40000	0.8	4
L-Valine	Pos+	0.84	118.0863	C5H11NO2	y = 0.00339 x + 0.02730	0.9979	100-50000	50	100
L-Arginine	Pos+	0.75	175	C6H14N4O2	y = 0.00237 x + 0.00259	0.99835	4-40000	2	4
Isoleucine	Pos+	1.13	132.1019	C6H13NO2	y = 8.06576e-4 x + 0.08344	0.9947	500-25000	50	500
L-Tryptophan	Neg-	2.55	203.1	C11H12N2O2	y = 0.00555 x + -0.02736	0.99856	40-40000	4	40
Ornithine	Pos+	0.66	133	C5H12N2O2	y = 0.00443 x + 0.12189	0.9928	5-5000	1	5
p-Cresol sulfate	Neg-	4.41	187	C7H8O4S	y = 4.06733e-6 x + 5.45601e-5	0.99671	10-10000	5	10
Methionine	Pos+	1.1	150	C5H11NO2S	y = 0.00182 x + 0.01083	0.99791	10-10000	5	10
Taurine	Neg-	0.76	124	C2H7NO3S	y = 0.00523 x + 0.00390	0.99818	0.625-6250	0.125	0.625
Indole-3-propionic acid	Pos+	5.52	190.1	C11H11NO2	y = 0.00113 x + 0.00312	0.99702	0.2-10000	0.1	0.2
Indoxyl sulfate	Neg-	3.79	212.0091	C8H7NO4S	y = 0.00186 x + -0.00105	0.99642	2-10000	1	2
Uridine	Neg-	1.19	243.061736	C9H12N2O6	y = 0.00176 x + 0.00708	0.99519	6.25-3125	3.125	6.25
Hypoxanthine	Pos+	1.12	137	C5H4N4O	y = 0.00645 x + 0.01246	0.99728	0.625-6250	0.3125	0.625
Glycochenodeoxycholic acid	Neg-	7.18	448.3	C26H43NO5	y = 22.25488 x + 18.40743	0.9951	0.125-625	0.0625	0.125
Chenodeoxycholic acid	Neg-	8.42	391.3	C24H40O4	y = 0.00538 x + 0.00109	0.99812	0.125-625	0.0625	0.125
Succinic acid	Neg-	1.25	117.02	C4H6O4	y = 0.00139 x + 0.11112	0.99854	31.25-6250	12.5	31.25
Hippuric acid	Neg-	3.3	178.1	C9H9NO3	y = 0.00396 x + 0.00507	0.99715	1.25-12500	0.625	1.25
Deoxycholic acid	Neg-	8.61	391.28551	C24H40O4	y = 0.00267 x + 0.00609	0.99833	0.5-10000	0.2	0.5
Phenylacetylglutamine	Neg-	3.27	263.1	C13H16N2O4	y = 7.70054e-4 x + 7.19365e-5	0.99793	0.125-6250	0.1	0.125
Caffeine	Pos+	3.16	195.1	C8H10N4O2	y = 0.07505 x + 0.00540	0.9992	0.0625-625	0.03125	0.0625
Cholic acid	Neg-	7.11	407.3	C24H40O5	y = 0.00801 x + 0.00346	0.99778	0.0625-625	0.03125	0.0625
Inosine	Neg-	1.46	267.07297	C10H12N4O5	y = 0.00909 x + -3.11125e-4	0.99861	0.3125-625	0.2	0.3125
Glycoursodeoxycholic acid	Neg-	6.23	448.3	C26H43NO5	y = 0.88796 x + 0.05490	0.9982	0.125-625	0.03125	0.125
Isohyodeoxycholic acid	Pos+	7.09	375.286	C24H40O4	y = 8.09063e-4 x + 5.42192e-4	0.99936	3.125-625	1.25	3.125
Theophylline	Pos+	2.67	181	C7H8N4O2	y = 0.63890 x + 0.03953	0.99869	0.0125-312.5	0.00625	0.0125
Azelaic acid	Neg-	4.62	187.1	C9H16O4	y = 0.00421 x + 0.14762	0.99626	1-5000	0.5	1
Paraxanthine	Pos+	2.67	181.1	C7H8N4O2	y = 0.00446 x + 3.76231e-4	0.99875	0.0125-625	0.00625	0.0125
Docosahexaenoic acid	Neg-	11.34	327.23243	C22H32O2	y = 0.04384 x + -0.00144	0.99818	1.25-1250	0.625	1.25
Niacinamide	Pos+	1.5	123.1	C6H6N2O	y = 0.00353 x + 0.00307	0.99916	0.5-2500	0.25	0.5
Phenyllactic acid	Neg-	4.04	164.8	C9H10O3	y = 0.00729 x + -5.29450e-4	0.99973	1.25-625	0.625	1.25
1-Methylnicotinamide	Pos+	0.77	137	C7H9N2O+	y = 0.00232 x + 3.27546e-4	0.99823	0.2-5000	0.1	0.2
Piperine	Pos+	7.67	286	C17H19NO3	y = 0.02662 x + 1.95587e-4	0.99793	0.02-200	0.01	0.02
Hyodeoxycholic acid	Neg-	7.28	391.3	C24H40O4	y = 0.00473 x + 0.00302	0.99798	0.125-625	0.0625	0.125
Ursodeoxycholic acid	Pos+	7.29	357.2	C24H40O4	y = 0.00183 x + 0.00100	0.99887	0.125-625	0.08	0.125
Androsterone glucuronide	Neg-	6.36	465	C25H38O8	y = 0.00765 x + 2.24531e-4	0.9983	0.3125-625	0.2	0.3125
Decanoylcarnitine	Pos+	6.3	316.2497	C17H33NO4	y = 0.03634 x + 0.00117	0.99893	0.05-1250	0.025	0.05
Glycolithocholic acid	Neg-	8.67	432.3164	C26H43NO4	y = 0.00147 x + 1.72935e-4	0.99923	0.0125-625	0.00625	0.0125
Indole-3-carboxaldehyde	Pos+	4.69	146.1	C9H7NO	y = 0.00156 x + 0.00403	0.99831	0.05-1250	0.025	0.05
5'-Methylthioadenosine	Pos+	2.94	298	C11H15N5O3S	y = 0.01241 x + 1.20514e-4	0.99797	0.1-1000	0.05	0.1
1-Methylxanthine	Neg-	2.06	165	C6H6N4O2	y = 0.08594 x + 0.00748	0.99683	0.125-6250	0.0625	0.125
Hyocholic acid	Neg-	6.78	407.3	C24H40O5	y = 0.01270 x + 2.61830e-4	0.99487	0.03125-625	0.02	0.03125
7Z,10Z-Hexadecadienoic acid	Neg-	10.75	251.2	C16H28O2	y = 40.55772 x + 598.09169	0.99614	2.5-1250	2	2.5
1,3-Diphenylguanidine	Pos+	3.59	212.1	C13H13N3	y = 0.05190 x + 0.00579	0.99825	0.01-250	0.005	0.01
Menthol-glucoronide	Neg-	5.85	331.17553	C16H28O7	y = 0.01221 x + 3.19295e-4	0.99887	0.0625-625	0.05	0.0625
Octanoylcarnitine	Pos+	5.12	288.1442	C15H29NO4	y = 0.02820 x + -4.28288e-5	0.99881	0.02-1000	0.01	0.02
Pregnanediol 3-O-glucuronide	Neg-	6.61	495.3	C27H44O8	y = 0.00318 x + 5.57769e-4	0.9981	0.3125-6250	0.15625	0.3125
Corticosterone	Pos+	6.21	347.221005	C21H30O4	y = 0.01119 x + 7.20156e-4	0.99751	0.0125-625	0.008	0.0125
Sphingosine	Pos+	0	300.28	C18H37NO2	y = 0.01835 x + 0.00495	0.99962	0.0625-625	0.03125	0.0625
LiothAyronine	Pos+	5.39	651.7	C15H12I3NO4	y = 0.01555 x + 7.42012e-4	0.99814	0.0625-625	0.03125	0.0625
Sphinganine	Pos+	8.02	302.5	C18H39NO2	y = 0.02816 x + -0.00135	0.99909	1-1000	0.5	1
Dodecanoylcarnitine	Pos+	7.24	344.3	C19H37NO4	y = 0.02279 x + 2.67390e-4	0.99861	0.05-1250	0.025	0.05
12-HETE	Neg-	9.65	319.2	C20H32O3	y = 0.08172 x + 0.00130	0.99719	0.2-400	0.1	0.2
Phenoxyacetic acid	Neg-	4.32	151	C8H8O3	y = 0.02363 x + 7.49386e-4	0.99817	0.03125-625	0.02	0.03125
Salicylic acid	Neg-	4.4	137.02328	C7H6O3	y = 0.00235 x + -1.14019e-4	0.99806	0.625-625	0.3125	0.625
Coriolic acid	Neg-	9.28	295.2	C18H32O3	y = 66.70353 x + 0.14312	0.99701	0.00063-0.625	0.000315	0.00063
Monoethylhexyl phthalic acid	Neg-	8.96	277.14314	C16H22O4	y = 0.01272 x + 0.00687	0.99711	0.03125-625	0.0125	0.03125
Lactic acid	Neg-	1.11	89.02	C3H6O3	y = 123.36014 x + 3.43627e6	0.99186	25000-500000	5000	25000
Phenol sulphate	Neg-	3.48	172.99	C6H6O4S	y = 8.93343e4 x + 12649.63667	0.99865	0.125-3125	0.0625	0.125
Pyruvic acid	Neg-	1.08	86.8	C3H4O3	y = 75.08618 x + 3.95595e4	0.99261	50-10000	20	50
Lysine	Pos+	0.77	147.1	C6H14N2O2	y = 5.43529e4 x + 3.32917e4	0.99467	0.2-2000	0.1	0.2
Creatinine	Pos+	0.75	114.2	C4H7N3O	y = 8039.27727 x + 6.00307e5	0.99831	20-2000	10	20
L-Asparagine	Neg-	0.75	131.0462	C4H8N2O3	y = 769.65095 x + 11502.44307	0.99699	25-2500	2.5	25
L-Threonine	Pos+	0.77	120.0655	C4H9NO3	y = 11211.97142 x + 1.37046e5	0.99494	2.5-1250	1.25	2.5
Glutamic acid	Pos+	0.77	148.06043	C5H9NO4	y = 4349.06439 x + 7.84365e4	0.99411	2.5-500	1.25	2.5
LysoPE(P-18:0/0:0)	Pos+	10.34	482	C23H48NO7P	y = 2014.96184 x + 2585.65558	0.99581	1.25-625	0.625	1.25
Deoxycholic acid 3-glucuronide	Neg-	6.84	567.3209	C30H48O10	y = 6.93998e4 x + 1424.77426	0.99835	0.2-1000	0.1	0.2
Arachidonic acid	Neg-	11.52	303.1	C20H32O2	y = 132.62681 x + 2239.28555	0.99838	25-25000	20	25
Glycohyodeoxycholic acid	Neg-	6.23	448.3	C26H43NO5	y = 1.75716e5 x + 8109.70182	0.99631	0.0125-625	0.008	0.0125
2,6-Dihydroxybenzoic acid	Neg-	4.09	153	C7H6O4	y = 9681.30873 x + 7633.91681	0.99885	1-2000	0.5	1
Linoleic acid	Neg-	11.69	279.3	C18H32O2	y = 250.71080 x + 18516.20498	0.99302	25-2500	12.5	25
alpha-Linolenic acid	Neg-	11.07	277	C18H30O2	y = 651.48398 x + 6217.46627	0.99401	12.5-2500	2.5	12.5
Dihydroferulic acid 4-O-sulfate	Neg-	3.47	275	C10H12O7S	y = 3.90631e4 x + -192.54340	0.99726	0.1-1000	0.08	0.1
Dodecanoic acid	Neg-	10.04	199.2	C12H24O2	y = 14.17203 x + 1945.76492	0.99425	1.25-3125	0.625	1.25
3-(3-Hydroxyphenyl)propanoic acid	Neg-	4.16	165.1	C9H10O3	y = 28710.04754 x + 4032.58759	0.99695	0.0625-625	0.03125	0.0625
2-Quinolinepropanoic acid	Pos+	3.32	202.08525	C12H11NO2	y = 8.54862e5 x + 13935.87131	0.99594	0.05-25	0.025	0.05
Succinyladenosine	Neg-	2.3	382.099913	C14H17N5O8	y = 1894.10466 x + 2350.29852	0.99897	2-1000	1.5	2
Hexanoylcarnitine	Pos+	3.8	260.176285	C13H25NO4	y = 4.46132e5 x + -4858.15738	0.99621	0.05-500	0.025	0.05
3-Hydroxytetradecanoic acid	Neg-	9.44	243.1953	C14H28O3	y = 21862.08921 x + 4.81607e4	0.99733	0.5-2500	0.25	0.5
Traumatic acid	Neg-	6.13	227	C12H20O4	y = 6.15606e4 x + 4.72387e4	0.99669	0.2-1000	0.1	0.2
Tryptophyl-Glutamate	Pos+	2.43	334.1	C16H19N3O5	y = 3.97077e4 x + 8121.61117	0.99591	0.625-62.5	0.3125	0.625
Glycyl-Phenylalanine	Pos+	2.31	223.2	C11H14N2O3	y = 1.01333e5 x + -5123.90375	0.99893	0.2-1000	0.1	0.2
9,12,13-TODEA	Neg-	6.05	329.2	C18H34O5	y = 1.83157e5 x + 4.19546e4	0.99868	0.03125-12.5	0.0125	0.03125
Carnitine C7:0	Pos+	4.48	274.1649	C14H28NO4+	y = 4.36364e5 x + 2418.98358	0.99838	0.025-500	0.0125	0.025

## Sheet: Supplementary Data 8
Supplementary Data 8. Hyperparameter search grids and optimal values for the eight machine learning algorithms.
Algorithm	Package (R)	Hyperparameters	Search Range / Grid	Optimal Value (Final Model)	Note / Description
RF	caret (method='rf')	mtry (No. of variables sampled)	Tested mtry values: 2, 7, 12	2	Tuned via 10-fold cross-validation
		ntree (No. of trees)	Fixed	500	Default setting
		nodesize	Fixed	1 (Default)	Default (Minimum size of terminal nodes)
		maxnodes	Default	-	Trees grew to maximum purity
Bagged CART	caret (method = 'treebag')	nbagg (Number of bootstrap replications)	Fixed	25	Default setting in caret/ipred
		cp (Complexity Parameter)	Default	-	Standard CART pruning (no tuning)
		Tuning Parameters	None	None	No hyperparameters are tunable for this method in caret
GBM	caret (method = 'gbm')	n.trees (Number of iterations)	50, 100, 150	100	Number of trees to fit
		interaction.depth (Max tree depth)	1, 2, 3	3	Controls complexity of variable interactions
		shrinkage (Learning rate)	Fixed at 0.1	0.1	Step size reduction
		n.minobsinnode (Min observations in node)	Fixed at 10	10	Minimum number of observations in terminal nodes
XGBoost	caret (method = 'xgbTree')	nrounds (Iterations)	50, 100, 150	50	Number of boosting rounds
		max_depth	1, 2, 3	2	Tree depth
		eta (Learning rate)	0.3, 0.4	0.3	Shrinkage
		gamma	Fixed at 0	0	Minimum loss reduction
		colsample_bytree	0.6, 0.8	0.8	Subsample ratio of columns
		min_child_weight	Fixed at 1	1	Minimum sum of instance weight
		subsample	0.5, 0.75, 1.0	1	Subsample ratio of rows
SVM	caret (method = 'svmRadial')	C (Cost)	0.25, 0.50, 1.00	1	Penalty for misclassification
		sigma (Kernel parameter)	Fixed	0.221435	Estimated from data (sigest)
LR	caret (method = 'glm')	Tuning Parameters	None	None	Standard GLM (generalized linear model) with no tunable hyperparameters
KNN	caret (method = 'kknn')	kmax (Max neighbors)	5, 7, 9	9	Maximum number of neighbors to consider
		distance (Minkowski distance)	2	2	Fixed (Euclidean distance)
		kernel (Weighting function)	Optimal	Optimal	Fixed (Uses an optimal weighting kernel)
NB	caret (method = 'nb')	usekernel (Kernel density estimation)	TRUE, FALSE	TRUE	Whether to use kernel density estimation
		fL (Laplace correction)	Fixed at 0	0	Laplace smoothing parameter
		adjust (Bandwidth adjustment)	Fixed at 1	1	Bandwidth adjustment for density estimation
Note: All models were trained using the caret package in R with 10-fold cross-validation. For XGBoost, a grid search of 108 combinations (2 eta × 3 max_depth × 2 colsample × 3 subsample × 3 nrounds) was performed to identify the optimal settings. Abbreviations: RF, random forest; CART, classification and regression trees; GBM, gradient boosting machine; SVM, support vector machine; KNN, k-nearest…
