# Supplementary material for: Multi-phase hybrid metabolomics framework identifies clinically applicable plasma signatures for early detection of gastric cancer
Source: Nat Commun. 2026 May 13;17:6372. doi: 10.1038/s41467-026-72983-8 (PMC13376920; doi:10.1038/s41467-026-72983-8)
Supplement: Supplementary file 6 — Source Data [file 41467_2026_72983_MOESM6_ESM.xlsx]

## Sheet: Fig.1
All Participants included in this study (N=1706)
Discovery cohort (N=469)					Modeling cohort (N=928)					Validation cohort (N=309)
Cohort	SampleID	Group1	Group2		Cohort	SampleID	Group1	Group2		Cohort	SampleID	Group1	Group2
Discovery	D1	GC	EGC		Modeling	M1	GC	EGC		Validation	V1	GC	EGC
Discovery	D2	GC	EGC		Modeling	M2	GC	EGC		Validation	V2	GC	EGC
Discovery	D3	GC	EGC		Modeling	M3	GC	EGC		Validation	V3	GC	EGC
Discovery	D4	GC	EGC		Modeling	M4	GC	EGC		Validation	V4	GC	EGC
Discovery	D5	GC	EGC		Modeling	M5	GC	EGC		Validation	V5	GC	EGC
Discovery	D6	GC	EGC		Modeling	M6	GC	EGC		Validation	V6	GC	EGC
Discovery	D7	GC	EGC		Modeling	M7	GC	EGC		Validation	V7	GC	AGC
Discovery	D8	GC	EGC		Modeling	M8	GC	EGC		Validation	V8	GC	EGC
Discovery	D9	GC	EGC		Modeling	M9	GC	EGC		Validation	V9	GC	EGC
Discovery	D10	GC	EGC		Modeling	M10	GC	EGC		Validation	V10	GC	EGC
Discovery	D11	GC	EGC		Modeling	M11	GC	EGC		Validation	V11	GC	EGC
Discovery	D12	GC	EGC		Modeling	M12	GC	EGC		Validation	V12	GC	EGC
Discovery	D13	GC	EGC		Modeling	M13	GC	EGC		Validation	V13	GC	EGC
Discovery	D14	GC	EGC		Modeling	M14	GC	EGC		Validation	V14	GC	EGC
Discovery	D15	GC	EGC		Modeling	M15	GC	EGC		Validation	V15	GC	EGC
Discovery	D16	GC	EGC		Modeling	M16	GC	EGC		Validation	V16	GC	EGC
Discovery	D17	GC	EGC		Modeling	M17	GC	EGC		Validation	V17	GC	EGC
Discovery	D18	GC	EGC		Modeling	M18	GC	EGC		Validation	V18	GC	EGC
Discovery	D19	GC	EGC		Modeling	M19	GC	EGC		Validation	V19	GC	EGC
Discovery	D20	GC	EGC		Modeling	M20	GC	EGC		Validation	V20	GC	EGC
Discovery	D21	GC	EGC		Modeling	M21	GC	AGC		Validation	V21	GC	EGC
Discovery	D22	GC	EGC		Modeling	M22	GC	EGC		Validation	V22	GC	EGC
Discovery	D23	GC	EGC		Modeling	M23	GC	EGC		Validation	V23	GC	EGC
Discovery	D24	GC	EGC		Modeling	M24	GC	EGC		Validation	V24	GC	EGC
Discovery	D25	GC	EGC		Modeling	M25	GC	EGC		Validation	V25	GC	EGC
Discovery	D26	GC	EGC		Modeling	M26	GC	EGC		Validation	V26	GC	EGC
Discovery	D27	GC	EGC		Modeling	M27	GC	EGC		Validation	V27	GC	EGC
Discovery	D28	GC	EGC		Modeling	M28	GC	EGC		Validation	V28	GC	EGC
Discovery	D29	GC	EGC		Modeling	M29	GC	EGC		Validation	V29	GC	EGC
Discovery	D30	GC	EGC		Modeling	M30	GC	EGC		Validation	V30	GC	EGC
Discovery	D31	GC	EGC		Modeling	M31	GC	EGC		Validation	V31	GC	EGC
Discovery	D32	GC	AGC		Modeling	M32	GC	EGC		Validation	V32	GC	EGC
Discovery	D33	GC	EGC		Modeling	M33	GC	EGC		Validation	V33	GC	EGC
Discovery	D34	GC	EGC		Modeling	M34	GC	EGC		Validation	V34	GC	AGC
Discovery	D35	GC	EGC		Modeling	M35	GC	EGC		Validation	V35	GC	AGC
Discovery	D36	GC	EGC		Modeling	M36	GC	EGC		Validation	V36	GC	AGC
Discovery	D37	GC	EGC		Modeling	M37	GC	EGC		Validation	V37	GC	AGC
Discovery	D38	GC	EGC		Modeling	M38	GC	EGC		Validation	V38	GC	EGC
Discovery	D39	GC	AGC		Modeling	M39	GC	EGC		Validation	V39	GC	EGC
Discovery	D40	GC	EGC		Modeling	M40	GC	EGC		Validation	V40	GC	AGC
Discovery	D41	GC	EGC		Modeling	M41	GC	EGC		Validation	V41	GC	AGC
Discovery	D42	GC	EGC		Modeling	M42	GC	EGC		Validation	V42	GC	AGC
Discovery	D43	GC	EGC		Modeling	M43	GC	EGC		Validation	V43	GC	AGC
Discovery	D44	GC	EGC		Modeling	M44	GC	EGC		Validation	V44	GC	AGC
Discovery	D45	GC	EGC		Modeling	M45	GC	AGC		Validation	V45	GC	AGC
Discovery	D46	GC	EGC		Modeling	M46	GC	EGC		Validation	V46	GC	AGC
Discovery	D47	GC	EGC		Modeling	M47	GC	EGC		Validation	V47	GC	EGC
Discovery	D48	GC	EGC		Modeling	M48	GC	EGC		Validation	V48	GC	AGC
Discovery	D49	GC	EGC		Modeling	M49	GC	EGC		Validation	V49	GC	AGC
Discovery	D50	GC	EGC		Modeling	M50	GC	EGC		Validation	V50	GC	AGC
Discovery	D51	GC	EGC		Modeling	M51	GC	EGC		Validation	V51	GC	AGC
Discovery	D52	GC	EGC		Modeling	M52	GC	EGC		Validation	V52	GC	AGC
Discovery	D53	GC	EGC		Modeling	M53	GC	EGC		Validation	V53	GC	EGC
Discovery	D54	GC	EGC		Modeling	M54	GC	EGC		Validation	V54	GC	AGC
Discovery	D55	GC	EGC		Modeling	M55	GC	EGC		Validation	V55	GC	AGC
Discovery	D56	GC	EGC		Modeling	M56	GC	EGC		Validation	V56	GC	AGC
Discovery	D57	GC	EGC		Modeling	M57	GC	EGC		Validation	V57	GC	AGC
Discovery	D58	GC	EGC		Modeling	M58	GC	EGC		Validation	V58	GC	AGC
Discovery	D59	GC	EGC		Modeling	M59	GC	EGC		Validation	V59	GC	EGC
Discovery	D60	GC	EGC		Modeling	M60	GC	EGC		Validation	V60	GC	EGC
Discovery	D61	GC	EGC		Modeling	M61	GC	EGC		Validation	V61	GC	AGC
Discovery	D62	GC	EGC		Modeling	M62	GC	EGC		Validation	V62	GC	AGC
Discovery	D63	GC	EGC		Modeling	M63	GC	EGC		Validation	V63	GC	AGC
Discovery	D64	GC	EGC		Modeling	M64	GC	EGC		Validation	V64	GC	AGC
Discovery	D65	GC	EGC		Modeling	M65	GC	EGC		Validation	V65	GC	AGC
Discovery	D66	GC	EGC		Modeling	M66	GC	EGC		Validation	V66	GC	AGC
Discovery	D67	GC	EGC		Modeling	M67	GC	EGC		Validation	V67	GC	AGC
Discovery	D68	GC	EGC		Modeling	M68	GC	EGC		Validation	V68	GC	AGC
Discovery	D69	GC	EGC		Modeling	M69	GC	EGC		Validation	V69	GC	AGC
Discovery	D70	GC	EGC		Modeling	M70	GC	EGC		Validation	V70	GC	AGC
Discovery	D71	GC	EGC		Modeling	M71	GC	EGC		Validation	V71	GC	AGC
Discovery	D72	GC	EGC		Modeling	M72	GC	AGC		Validation	V72	GC	AGC
Discovery	D73	GC	EGC		Modeling	M73	GC	AGC		Validation	V73	GC	AGC
Discovery	D74	GC	EGC		Modeling	M74	GC	EGC		Validation	V74	GC	EGC
Discovery	D75	GC	EGC		Modeling	M75	GC	EGC		Validation	V75	GC	AGC
Discovery	D76	GC	EGC		Modeling	M76	GC	EGC		Validation	V76	GC	AGC
Discovery	D77	GC	EGC		Modeling	M77	GC	EGC		Validation	V77	GC	AGC
Discovery	D78	GC	AGC		Modeling	M78	GC	AGC		Validation	V78	GC	AGC
Discovery	D79	GC	EGC		Modeling	M79	GC	EGC		Validation	V79	GC	AGC
Discovery	D80	GC	EGC		Modeling	M80	GC	EGC		Validation	V80	GC	AGC
Discovery	D81	GC	AGC		Modeling	M81	GC	EGC		Validation	V81	GC	AGC
Discovery	D82	GC	EGC		Modeling	M82	GC	EGC		Validation	V82	GC	AGC
Discovery	D83	GC	EGC		Modeling	M83	GC	EGC		Validation	V83	GC	EGC
Discovery	D84	GC	EGC		Modeling	M84	GC	EGC		Validation	V84	GC	AGC
Discovery	D85	GC	EGC		Modeling	M85	GC	EGC		Validation	V85	GC	AGC
Discovery	D86	GC	EGC		Modeling	M86	GC	EGC		Validation	V86	GC	AGC
Discovery	D87	GC	EGC		Modeling	M87	GC	EGC		Validation	V87	GC	AGC
Discovery	D88	GC	AGC		Modeling	M88	GC	EGC		Validation	V88	GC	AGC
Discovery	D89	GC	EGC		Modeling	M89	GC	EGC		Validation	V89	GC	AGC
Discovery	D90	GC	EGC		Modeling	M90	GC	EGC		Validation	V90	GC	AGC
Discovery	D91	GC	EGC		Modeling	M91	GC	EGC		Validation	V91	GC	AGC
Discovery	D92	GC	EGC		Modeling	M92	GC	EGC		Validation	V92	GC	AGC
Discovery	D93	GC	EGC		Modeling	M93	GC	EGC		Validation	V93	GC	AGC
Discovery	D94	GC	EGC		Modeling	M94	GC	EGC		Validation	V94	GC	AGC
Discovery	D95	GC	EGC		Modeling	M95	GC	EGC		Validation	V95	GC	AGC
Discovery	D96	GC	EGC		Modeling	M96	GC	EGC		Validation	V96	GC	AGC
Discovery	D97	GC	EGC		Modeling	M97	GC	EGC		Validation	V97	GC	AGC
Discovery	D98	GC	EGC		Modeling	M98	GC	EGC		Validation	V98	GC	AGC
Discovery	D99	GC	EGC		Modeling	M99	GC	EGC		Validation	V99	GC	AGC
Discovery	D100	GC	EGC		Modeling	M100	GC	EGC		Validation	V100	GC	AGC
Discovery	D101	GC	EGC		Modeling	M101	GC	EGC		Validation	V101	GC	AGC
Discovery	D102	GC	EGC		Modeling	M102	GC	EGC		Validation	V102	GC	AGC
Discovery	D103	GC	EGC		Modeling	M103	GC	EGC		Validation	V103	GC	AGC
Discovery	D104	GC	EGC		Modeling	M104	GC	EGC		Validation	V104	GC	AGC
Discovery	D105	GC	EGC		Modeling	M105	GC	EGC		Validation	V105	GC	AGC
Discovery	D106	GC	EGC		Modeling	M106	GC	AGC		Validation	V106	GC	AGC
Discovery	D107	GC	EGC		Modeling	M107	GC	EGC		Validation	V107	GC	AGC
Discovery	D108	GC	EGC		Modeling	M108	GC	EGC		Validation	V108	GC	AGC
Discovery	D109	GC	EGC		Modeling	M109	GC	EGC		Validation	V109	GC	EGC
Discovery	D110	GC	EGC		Modeling	M110	GC	EGC		Validation	V110	GC	AGC
Discovery	D111	GC	EGC		Modeling	M111	GC	EGC		Validation	V111	GC	AGC
Discovery	D112	GC	EGC		Modeling	M112	GC	EGC		Validation	V112	GC	AGC
Discovery	D113	GC	EGC		Modeling	M113	GC	EGC		Validation	V113	GC	AGC
Discovery	D114	GC	EGC		Modeling	M114	GC	EGC		Validation	V114	GC	EGC
Discovery	D115	GC	EGC		Modeling	M115	GC	EGC		Validation	V115	GC	AGC
Discovery	D116	GC	EGC		Modeling	M116	GC	EGC		Validation	V116	GC	AGC
Discovery	D117	GC	EGC		Modeling	M117	GC	EGC		Validation	V117	GC	AGC
Discovery	D118	GC	EGC		Modeling	M118	GC	EGC		Validation	V118	GC	EGC
Discovery	D119	GC	EGC		Modeling	M119	GC	EGC		Validation	V119	GC	AGC
Discovery	D120	GC	EGC		Modeling	M120	GC	EGC		Validation	V120	GC	AGC
Discovery	D121	GC	EGC		Modeling	M121	GC	EGC		Validation	V121	GC	EGC
Discovery	D122	GC	EGC		Modeling	M122	GC	EGC		Validation	V122	GC	AGC
Discovery	D123	GC	EGC		Modeling	M123	GC	EGC		Validation	V123	GC	AGC
Discovery	D124	GC	EGC		Modeling	M124	GC	AGC		Validation	V124	GC	EGC
Discovery	D125	GC	EGC		Modeling	M125	GC	EGC		Validation	V125	GC	EGC
Discovery	D126	GC	EGC		Modeling	M126	GC	EGC		Validation	V126	GC	AGC
Discovery	D127	GC	EGC		Modeling	M127	GC	EGC		Validation	V127	GC	AGC
Discovery	D128	GC	EGC		Modeling	M128	GC	EGC		Validation	V128	GC	EGC
Discovery	D129	GC	EGC		Modeling	M129	GC	EGC		Validation	V129	GC	EGC
Discovery	D130	GC	EGC		Modeling	M130	GC	EGC		Validation	V130	GC	EGC
Discovery	D131	GC	EGC		Modeling	M131	GC	EGC		Validation	V131	GC	EGC
Discovery	D132	GC	EGC		Modeling	M132	GC	EGC		Validation	V132	GC	EGC
Discovery	D133	GC	EGC		Modeling	M133	GC	EGC		Validation	V133	GC	EGC
Discovery	D134	GC	EGC		Modeling	M134	GC	EGC		Validation	V134	GC	EGC
Discovery	D135	GC	EGC		Modeling	M135	GC	EGC		Validation	V135	GC	EGC
Discovery	D136	GC	EGC		Modeling	M136	GC	EGC		Validation	V136	GC	EGC
Discovery	D137	GC	EGC		Modeling	M137	GC	EGC		Validation	V137	GC	EGC
Discovery	D138	GC	EGC		Modeling	M138	GC	EGC		Validation	V138	GC	EGC
Discovery	D139	GC	EGC		Modeling	M139	GC	EGC		Validation	V139	GC	EGC
Discovery	D140	GC	AGC		Modeling	M140	GC	EGC		Validation	V140	GC	EGC
Discovery	D141	GC	AGC		Modeling	M141	GC	EGC		Validation	V141	GC	EGC
Discovery	D142	GC	AGC		Modeling	M142	GC	EGC		Validation	V142	GC	EGC
Discovery	D143	GC	AGC		Modeling	M143	GC	EGC		Validation	V143	GC	EGC
Discovery	D144	GC	AGC		Modeling	M144	GC	EGC		Validation	V144	GC	EGC
Discovery	D145	GC	AGC		Modeling	M145	GC	EGC		Validation	V145	GC	EGC
Discovery	D146	GC	AGC		Modeling	M146	GC	EGC		Validation	V146	GC	EGC
Discovery	D147	GC	AGC		Modeling	M147	GC	EGC		Validation	V147	GC	EGC
Discovery	D148	GC	AGC		Modeling	M148	GC	AGC		Validation	V148	GC	EGC
Discovery	D149	GC	AGC		Modeling	M149	GC	AGC		Validation	V149	GC	EGC
Discovery	D150	GC	AGC		Modeling	M150	GC	EGC		Validation	V150	GC	EGC
Discovery	D151	GC	AGC		Modeling	M151	GC	AGC		Validation	V151	GC	EGC
Discovery	D152	GC	AGC		Modeling	M152	GC	EGC		Validation	V152	GC	EGC
Discovery	D153	GC	AGC		Modeling	M153	GC	EGC		Validation	V153	GC	EGC
Discovery	D154	GC	AGC		Modeling	M154	GC	EGC		Validation	V154	GC	EGC
Discovery	D155	GC	AGC		Modeling	M155	GC	EGC		Validation	V155	GC	EGC
Discovery	D156	GC	AGC		Modeling	M156	GC	EGC		Validation	V156	GC	EGC
Discovery	D157	GC	AGC		Modeling	M157	GC	EGC		Validation	V157	NGC	HC
Discovery	D158	GC	AGC		Modeling	M158	GC	AGC		Validation	V158	NGC	HC
Discovery	D159	GC	AGC		Modeling	M159	GC	EGC		Validation	V159	NGC	HC
Discovery	D160	GC	AGC		Modeling	M160	GC	AGC		Validation	V160	NGC	HC
Discovery	D161	GC	AGC		Modeling	M161	GC	AGC		Validation	V161	NGC	HC
Discovery	D162	GC	AGC		Modeling	M162	GC	AGC		Validation	V162	NGC	HC
Discovery	D163	GC	AGC		Modeling	M163	GC	EGC		Validation	V163	NGC	HC
Discovery	D164	GC	AGC		Modeling	M164	GC	EGC		Validation	V164	NGC	HC
Discovery	D165	GC	AGC		Modeling	M165	GC	EGC		Validation	V165	NGC	HC
Discovery	D166	GC	AGC		Modeling	M166	GC	AGC		Validation	V166	NGC	HC
Discovery	D167	GC	AGC		Modeling	M167	GC	EGC		Validation	V167	NGC	HC
Discovery	D168	GC	AGC		Modeling	M168	GC	EGC		Validation	V168	NGC	HC
Discovery	D169	GC	AGC		Modeling	M169	GC	AGC		Validation	V169	NGC	HC
Discovery	D170	GC	AGC		Modeling	M170	GC	EGC		Validation	V170	NGC	HC
Discovery	D171	GC	AGC		Modeling	M171	GC	EGC		Validation	V171	NGC	HC
Discovery	D172	GC	AGC		Modeling	M172	GC	EGC		Validation	V172	NGC	BGD
Discovery	D173	GC	AGC		Modeling	M173	GC	EGC		Validation	V173	NGC	BGD
Discovery	D174	GC	AGC		Modeling	M174	GC	AGC		Validation	V174	NGC	BGD
Discovery	D175	GC	AGC		Modeling	M175	GC	AGC		Validation	V175	NGC	BGD
Discovery	D176	GC	AGC		Modeling	M176	GC	EGC		Validation	V176	NGC	BGD
Discovery	D177	GC	AGC		Modeling	M177	GC	AGC		Validation	V177	NGC	BGD
Discovery	D178	GC	AGC		Modeling	M178	GC	EGC		Validation	V178	NGC	BGD
Discovery	D179	GC	AGC		Modeling	M179	GC	EGC		Validation	V179	NGC	BGD
Discovery	D180	GC	AGC		Modeling	M180	GC	EGC		Validation	V180	NGC	BGD
Discovery	D181	GC	AGC		Modeling	M181	GC	EGC		Validation	V181	NGC	BGD
Discovery	D182	GC	AGC		Modeling	M182	GC	EGC		Validation	V182	NGC	BGD
Discovery	D183	GC	AGC		Modeling	M183	GC	AGC		Validation	V183	NGC	BGD
Discovery	D184	GC	AGC		Modeling	M184	GC	EGC		Validation	V184	NGC	BGD
Discovery	D185	GC	AGC		Modeling	M185	GC	EGC		Validation	V185	NGC	BGD
Discovery	D186	GC	AGC		Modeling	M186	GC	EGC		Validation	V186	NGC	BGD
Discovery	D187	GC	AGC		Modeling	M187	GC	EGC		Validation	V187	NGC	BGD
Discovery	D188	GC	AGC		Modeling	M188	GC	AGC		Validation	V188	NGC	BGD
Discovery	D189	GC	AGC		Modeling	M189	GC	EGC		Validation	V189	NGC	BGD
Discovery	D190	GC	AGC		Modeling	M190	GC	EGC		Validation	V190	NGC	BGD
Discovery	D191	GC	AGC		Modeling	M191	GC	EGC		Validation	V191	NGC	BGD
Discovery	D192	GC	AGC		Modeling	M192	GC	AGC		Validation	V192	NGC	BGD
Discovery	D193	GC	AGC		Modeling	M193	GC	EGC		Validation	V193	NGC	BGD
Discovery	D194	GC	AGC		Modeling	M194	GC	AGC		Validation	V194	NGC	BGD
Discovery	D195	GC	AGC		Modeling	M195	GC	EGC		Validation	V195	NGC	BGD
Discovery	D196	GC	AGC		Modeling	M196	GC	AGC		Validation	V196	NGC	BGD
Discovery	D197	GC	AGC		Modeling	M197	GC	AGC		Validation	V197	NGC	BGD
Discovery	D198	GC	AGC		Modeling	M198	GC	EGC		Validation	V198	NGC	BGD
Discovery	D199	GC	AGC		Modeling	M199	GC	AGC		Validation	V199	NGC	BGD
Discovery	D200	GC	AGC		Modeling	M200	GC	AGC		Validation	V200	NGC	BGD
Discovery	D201	GC	AGC		Modeling	M201	GC	AGC		Validation	V201	NGC	BGD
Discovery	D202	GC	AGC		Modeling	M202	GC	EGC		Validation	V202	NGC	BGD
Discovery	D203	NGC	HC		Modeling	M203	GC	AGC		Validation	V203	NGC	BGD
Discovery	D204	NGC	HC		Modeling	M204	GC	AGC		Validation	V204	NGC	BGD
Discovery	D205	NGC	HC		Modeling	M205	GC	AGC		Validation	V205	NGC	BGD
Discovery	D206	NGC	HC		Modeling	M206	GC	AGC		Validation	V206	NGC	HC
Discovery	D207	NGC	HC		Modeling	M207	GC	AGC		Validation	V207	NGC	HC
Discovery	D208	NGC	HC		Modeling	M208	GC	AGC		Validation	V208	NGC	HC
Discovery	D209	NGC	HC		Modeling	M209	GC	EGC		Validation	V209	NGC	HC
Discovery	D210	NGC	HC		Modeling	M210	GC	AGC		Validation	V210	NGC	HC
Discovery	D211	NGC	HC		Modeling	M211	GC	EGC		Validation	V211	NGC	HC
Discovery	D212	NGC	HC		Modeling	M212	GC	EGC		Validation	V212	NGC	HC
Discovery	D213	NGC	HC		Modeling	M213	GC	AGC		Validation	V213	NGC	HC
Discovery	D214	NGC	HC		Modeling	M214	GC	AGC		Validation	V214	NGC	HC
Discovery	D215	NGC	HC		Modeling	M215	GC	EGC		Validation	V215	NGC	HC
Discovery	D216	NGC	HC		Modeling	M216	GC	AGC		Validation	V216	NGC	HC
Discovery	D217	NGC	HC		Modeling	M217	GC	EGC		Validation	V217	NGC	HC
Discovery	D218	NGC	HC		Modeling	M218	GC	EGC		Validation	V218	NGC	HC
Discovery	D219	NGC	HC		Modeling	M219	GC	EGC		Validation	V219	NGC	HC
Discovery	D220	NGC	HC		Modeling	M220	GC	AGC		Validation	V220	NGC	HC
Discovery	D221	NGC	HC		Modeling	M221	GC	EGC		Validation	V221	NGC	HC
Discovery	D222	NGC	HC		Modeling	M222	GC	EGC		Validation	V222	NGC	HC
Discovery	D223	NGC	HC		Modeling	M223	GC	AGC		Validation	V223	NGC	HC
Discovery	D224	NGC	HC		Modeling	M224	GC	AGC		Validation	V224	NGC	HC
Discovery	D225	NGC	HC		Modeling	M225	GC	EGC		Validation	V225	NGC	HC
Discovery	D226	NGC	HC		Modeling	M226	GC	EGC		Validation	V226	NGC	HC
Discovery	D227	NGC	HC		Modeling	M227	GC	EGC		Validation	V227	NGC	HC
Discovery	D228	NGC	HC		Modeling	M228	GC	AGC		Validation	V228	NGC	HC
Discovery	D229	NGC	HC		Modeling	M229	GC	EGC		Validation	V229	NGC	HC
Discovery	D230	NGC	HC		Modeling	M230	GC	EGC		Validation	V230	NGC	HC
Discovery	D231	NGC	HC		Modeling	M231	GC	AGC		Validation	V231	NGC	HC
Discovery	D232	NGC	HC		Modeling	M232	GC	AGC		Validation	V232	NGC	HC
Discovery	D233	NGC	HC		Modeling	M233	GC	EGC		Validation	V233	NGC	BGD
Discovery	D234	NGC	HC		Modeling	M234	GC	EGC		Validation	V234	NGC	BGD
Discovery	D235	NGC	HC		Modeling	M235	GC	EGC		Validation	V235	NGC	BGD
Discovery	D236	NGC	HC		Modeling	M236	GC	EGC		Validation	V236	NGC	BGD
Discovery	D237	NGC	HC		Modeling	M237	GC	AGC		Validation	V237	NGC	BGD
Discovery	D238	NGC	HC		Modeling	M238	GC	EGC		Validation	V238	NGC	BGD
Discovery	D239	NGC	HC		Modeling	M239	GC	EGC		Validation	V239	NGC	BGD
Discovery	D240	NGC	HC		Modeling	M240	GC	AGC		Validation	V240	NGC	BGD
Discovery	D241	NGC	HC		Modeling	M241	GC	AGC		Validation	V241	NGC	BGD
Discovery	D242	NGC	HC		Modeling	M242	GC	AGC		Validation	V242	NGC	BGD
Discovery	D243	NGC	HC		Modeling	M243	GC	AGC		Validation	V243	NGC	BGD
Discovery	D244	NGC	HC		Modeling	M244	GC	AGC		Validation	V244	NGC	BGD
Discovery	D245	NGC	HC		Modeling	M245	GC	AGC		Validation	V245	NGC	BGD
Discovery	D246	NGC	HC		Modeling	M246	GC	EGC		Validation	V246	NGC	BGD
Discovery	D247	NGC	HC		Modeling	M247	GC	EGC		Validation	V247	NGC	BGD
Discovery	D248	NGC	HC		Modeling	M248	GC	AGC		Validation	V248	NGC	BGD
Discovery	D249	NGC	HC		Modeling	M249	GC	AGC		Validation	V249	NGC	BGD
Discovery	D250	NGC	HC		Modeling	M250	GC	AGC		Validation	V250	NGC	BGD
Discovery	D251	NGC	HC		Modeling	M251	GC	EGC		Validation	V251	NGC	BGD
Discovery	D252	NGC	HC		Modeling	M252	GC	EGC		Validation	V252	NGC	BGD
Discovery	D253	NGC	HC		Modeling	M253	GC	EGC		Validation	V253	NGC	BGD
Discovery	D254	NGC	HC		Modeling	M254	GC	AGC		Validation	V254	NGC	BGD
Discovery	D255	NGC	HC		Modeling	M255	GC	EGC		Validation	V255	NGC	BGD
Discovery	D256	NGC	HC		Modeling	M256	GC	AGC		Validation	V256	NGC	BGD
Discovery	D257	NGC	HC		Modeling	M257	GC	AGC		Validation	V257	NGC	BGD
Discovery	D258	NGC	HC		Modeling	M258	GC	AGC		Validation	V258	NGC	BGD
Discovery	D259	NGC	HC		Modeling	M259	GC	AGC		Validation	V259	NGC	BGD
Discovery	D260	NGC	HC		Modeling	M260	GC	AGC		Validation	V260	NGC	BGD
Discovery	D261	NGC	HC		Modeling	M261	GC	EGC		Validation	V261	NGC	BGD
Discovery	D262	NGC	HC		Modeling	M262	GC	AGC		Validation	V262	NGC	BGD
Discovery	D263	NGC	HC		Modeling	M263	GC	AGC		Validation	V263	NGC	BGD
Discovery	D264	NGC	HC		Modeling	M264	GC	EGC		Validation	V264	NGC	BGD
Discovery	D265	NGC	HC		Modeling	M265	GC	AGC		Validation	V265	NGC	BGD
Discovery	D266	NGC	HC		Modeling	M266	GC	AGC		Validation	V266	NGC	BGD
Discovery	D267	NGC	HC		Modeling	M267	GC	EGC		Validation	V267	NGC	BGD
Discovery	D268	NGC	HC		Modeling	M268	GC	AGC		Validation	V268	NGC	HC
Discovery	D269	NGC	HC		Modeling	M269	GC	EGC		Validation	V269	NGC	HC
Discovery	D270	NGC	HC		Modeling	M270	GC	AGC		Validation	V270	NGC	HC
Discovery	D271	NGC	HC		Modeling	M271	GC	AGC		Validation	V271	NGC	HC
Discovery	D272	NGC	HC		Modeling	M272	GC	EGC		Validation	V272	NGC	HC
Discovery	D273	NGC	HC		Modeling	M273	GC	AGC		Validation	V273	NGC	HC
Discovery	D274	NGC	HC		Modeling	M274	GC	AGC		Validation	V274	NGC	HC
Discovery	D275	NGC	HC		Modeling	M275	GC	AGC		Validation	V275	NGC	HC
Discovery	D276	NGC	HC		Modeling	M276	GC	AGC		Validation	V276	NGC	HC
Discovery	D277	NGC	HC		Modeling	M277	GC	AGC		Validation	V277	NGC	HC
Discovery	D278	NGC	HC		Modeling	M278	GC	AGC		Validation	V278	NGC	HC
Discovery	D279	NGC	HC		Modeling	M279	GC	AGC		Validation	V279	NGC	HC
Discovery	D280	NGC	HC		Modeling	M280	GC	EGC		Validation	V280	NGC	HC
Discovery	D281	NGC	HC		Modeling	M281	GC	AGC		Validation	V281	NGC	HC
Discovery	D282	NGC	HC		Modeling	M282	GC	AGC		Validation	V282	NGC	HC
Discovery	D283	NGC	HC		Modeling	M283	GC	EGC		Validation	V283	NGC	HC
Discovery	D284	NGC	HC		Modeling	M284	GC	AGC		Validation	V284	NGC	HC
Discovery	D285	NGC	HC		Modeling	M285	GC	EGC		Validation	V285	NGC	HC
Discovery	D286	NGC	HC		Modeling	M286	GC	AGC		Validation	V286	NGC	HC
Discovery	D287	NGC	HC		Modeling	M287	GC	EGC		Validation	V287	NGC	HC
Discovery	D288	NGC	HC		Modeling	M288	GC	EGC		Validation	V288	NGC	HC
Discovery	D289	NGC	HC		Modeling	M289	GC	AGC		Validation	V289	NGC	HC
Discovery	D290	NGC	HC		Modeling	M290	GC	EGC		Validation	V290	NGC	HC
Discovery	D291	NGC	HC		Modeling	M291	GC	EGC		Validation	V291	NGC	HC
Discovery	D292	NGC	HC		Modeling	M292	GC	AGC		Validation	V292	NGC	HC
Discovery	D293	NGC	HC		Modeling	M293	GC	EGC		Validation	V293	NGC	HC
Discovery	D294	NGC	HC		Modeling	M294	GC	EGC		Validation	V294	NGC	HC
Discovery	D295	NGC	HC		Modeling	M295	GC	AGC		Validation	V295	NGC	HC
Discovery	D296	NGC	HC		Modeling	M296	GC	AGC		Validation	V296	NGC	HC
Discovery	D297	NGC	HC		Modeling	M297	GC	AGC		Validation	V297	NGC	HC
Discovery	D298	NGC	HC		Modeling	M298	GC	AGC		Validation	V298	NGC	HC
Discovery	D299	NGC	HC		Modeling	M299	GC	EGC		Validation	V299	NGC	HC
Discovery	D300	NGC	HC		Modeling	M300	GC	EGC		Validation	V300	NGC	HC
Discovery	D301	NGC	HC		Modeling	M301	GC	EGC		Validation	V301	NGC	HC
Discovery	D302	NGC	HC		Modeling	M302	GC	EGC		Validation	V302	NGC	HC
Discovery	D303	NGC	BGD		Modeling	M303	GC	AGC		Validation	V303	NGC	HC
Discovery	D304	NGC	BGD		Modeling	M304	GC	AGC		Validation	V304	NGC	HC
Discovery	D305	NGC	BGD		Modeling	M305	GC	AGC		Validation	V305	NGC	HC
Discovery	D306	NGC	BGD		Modeling	M306	GC	AGC		Validation	V306	NGC	HC
Discovery	D307	NGC	BGD		Modeling	M307	GC	EGC		Validation	V307	NGC	HC
Discovery	D308	NGC	BGD		Modeling	M308	GC	AGC		Validation	V308	NGC	HC
Discovery	D309	NGC	BGD		Modeling	M309	GC	AGC		Validation	V309	NGC	HC
Discovery	D310	NGC	BGD		Modeling	M310	GC	AGC
Discovery	D311	NGC	BGD		Modeling	M311	GC	AGC
Discovery	D312	NGC	BGD		Modeling	M312	GC	AGC
Discovery	D313	NGC	BGD		Modeling	M313	GC	AGC
Discovery	D314	NGC	BGD		Modeling	M314	GC	AGC
Discovery	D315	NGC	BGD		Modeling	M315	GC	AGC
Discovery	D316	NGC	BGD		Modeling	M316	GC	AGC
Discovery	D317	NGC	BGD		Modeling	M317	GC	EGC
Discovery	D318	NGC	BGD		Modeling	M318	GC	AGC
Discovery	D319	NGC	BGD		Modeling	M319	GC	AGC
Discovery	D320	NGC	BGD		Modeling	M320	GC	AGC
Discovery	D321	NGC	BGD		Modeling	M321	GC	AGC
Discovery	D322	NGC	BGD		Modeling	M322	GC	AGC
Discovery	D323	NGC	BGD		Modeling	M323	GC	AGC
Discovery	D324	NGC	BGD		Modeling	M324	GC	AGC
Discovery	D325	NGC	BGD		Modeling	M325	GC	EGC
Discovery	D326	NGC	BGD		Modeling	M326	GC	AGC
Discovery	D327	NGC	BGD		Modeling	M327	GC	AGC
Discovery	D328	NGC	BGD		Modeling	M328	GC	AGC
Discovery	D329	NGC	BGD		Modeling	M329	GC	AGC
Discovery	D330	NGC	BGD		Modeling	M330	GC	AGC
Discovery	D331	NGC	BGD		Modeling	M331	GC	AGC
Discovery	D332	NGC	BGD		Modeling	M332	GC	AGC
Discovery	D333	NGC	BGD		Modeling	M333	GC	AGC
Discovery	D334	NGC	BGD		Modeling	M334	GC	AGC
Discovery	D335	NGC	BGD		Modeling	M335	GC	EGC
Discovery	D336	NGC	BGD		Modeling	M336	GC	EGC
Discovery	D337	NGC	BGD		Modeling	M337	GC	EGC
Discovery	D338	NGC	BGD		Modeling	M338	GC	AGC
Discovery	D339	NGC	BGD		Modeling	M339	GC	AGC
Discovery	D340	NGC	BGD		Modeling	M340	GC	AGC
Discovery	D341	NGC	BGD		Modeling	M341	GC	EGC
Discovery	D342	NGC	BGD		Modeling	M342	GC	AGC
Discovery	D343	NGC	BGD		Modeling	M343	GC	AGC
Discovery	D344	NGC	BGD		Modeling	M344	GC	AGC
Discovery	D345	NGC	BGD		Modeling	M345	GC	AGC
Discovery	D346	NGC	BGD		Modeling	M346	GC	AGC
Discovery	D347	NGC	BGD		Modeling	M347	GC	AGC
Discovery	D348	NGC	BGD		Modeling	M348	GC	EGC
Discovery	D349	NGC	BGD		Modeling	M349	GC	AGC
Discovery	D350	NGC	BGD		Modeling	M350	GC	AGC
Discovery	D351	NGC	BGD		Modeling	M351	GC	AGC
Discovery	D352	NGC	BGD		Modeling	M352	GC	AGC
Discovery	D353	NGC	BGD		Modeling	M353	GC	AGC
Discovery	D354	NGC	BGD		Modeling	M354	GC	AGC
Discovery	D355	NGC	BGD		Modeling	M355	GC	AGC
Discovery	D356	NGC	BGD		Modeling	M356	GC	AGC
Discovery	D357	NGC	BGD		Modeling	M357	GC	AGC
Discovery	D358	NGC	BGD		Modeling	M358	GC	AGC
Discovery	D359	NGC	BGD		Modeling	M359	GC	AGC
Discovery	D360	NGC	BGD		Modeling	M360	GC	AGC
Discovery	D361	NGC	BGD		Modeling	M361	GC	AGC
Discovery	D362	NGC	BGD		Modeling	M362	GC	AGC
Discovery	D363	NGC	BGD		Modeling	M363	GC	AGC
Discovery	D364	NGC	BGD		Modeling	M364	GC	AGC
Discovery	D365	NGC	BGD		Modeling	M365	GC	AGC
Discovery	D366	NGC	BGD		Modeling	M366	GC	AGC
Discovery	D367	NGC	BGD		Modeling	M367	GC	AGC
Discovery	D368	NGC	BGD		Modeling	M368	GC	AGC
Discovery	D369	NGC	BGD		Modeling	M369	GC	AGC
Discovery	D370	NGC	BGD		Modeling	M370	GC	AGC
Discovery	D371	NGC	BGD		Modeling	M371	GC	AGC
Discovery	D372	NGC	BGD		Modeling	M372	GC	AGC
Discovery	D373	NGC	BGD		Modeling	M373	GC	AGC
Discovery	D374	NGC	BGD		Modeling	M374	GC	EGC
Discovery	D375	NGC	BGD		Modeling	M375	GC	AGC
Discovery	D376	NGC	BGD		Modeling	M376	GC	AGC
Discovery	D377	NGC	BGD		Modeling	M377	GC	AGC
Discovery	D378	NGC	BGD		Modeling	M378	GC	AGC
Discovery	D379	NGC	BGD		Modeling	M379	GC	EGC
Discovery	D380	NGC	BGD		Modeling	M380	GC	AGC
Discovery	D381	NGC	BGD		Modeling	M381	GC	AGC
Discovery	D382	NGC	BGD		Modeling	M382	GC	EGC
Discovery	D383	NGC	BGD		Modeling	M383	GC	AGC
Discovery	D384	NGC	BGD		Modeling	M384	GC	EGC
Discovery	D385	NGC	BGD		Modeling	M385	GC	EGC
Discovery	D386	NGC	BGD		Modeling	M386	GC	AGC
Discovery	D387	NGC	BGD		Modeling	M387	GC	AGC
Discovery	D388	NGC	BGD		Modeling	M388	GC	AGC
Discovery	D389	NGC	BGD		Modeling	M389	GC	AGC
Discovery	D390	NGC	BGD		Modeling	M390	GC	AGC
Discovery	D391	NGC	BGD		Modeling	M391	GC	AGC
Discovery	D392	NGC	BGD		Modeling	M392	GC	EGC
Discovery	D393	NGC	BGD		Modeling	M393	GC	AGC
Discovery	D394	NGC	BGD		Modeling	M394	GC	EGC
Discovery	D395	NGC	BGD		Modeling	M395	GC	AGC
Discovery	D396	NGC	BGD		Modeling	M396	GC	EGC
Discovery	D397	NGC	BGD		Modeling	M397	GC	AGC
Discovery	D398	NGC	BGD		Modeling	M398	GC	AGC
Discovery	D399	NGC	BGD		Modeling	M399	GC	AGC
Discovery	D400	NGC	BGD		Modeling	M400	GC	AGC
Discovery	D401	NGC	BGD		Modeling	M401	GC	AGC
Discovery	D402	NGC	BGD		Modeling	M402	GC	EGC
Discovery	D403	NGC	BGD		Modeling	M403	GC	AGC
Discovery	D404	NGC	BGD		Modeling	M404	GC	AGC
Discovery	D405	NGC	BGD		Modeling	M405	GC	AGC
Discovery	D406	NGC	BGD		Modeling	M406	GC	EGC
Discovery	D407	NGC	BGD		Modeling	M407	GC	AGC
Discovery	D408	NGC	BGD		Modeling	M408	GC	AGC
Discovery	D409	NGC	BGD		Modeling	M409	GC	AGC
Discovery	D410	NGC	BGD		Modeling	M410	GC	AGC
Discovery	D411	NGC	BGD		Modeling	M411	GC	AGC
Discovery	D412	NGC	BGD		Modeling	M412	GC	EGC
Discovery	D413	NGC	BGD		Modeling	M413	GC	EGC
Discovery	D414	NGC	BGD		Modeling	M414	GC	AGC
Discovery	D415	NGC	BGD		Modeling	M415	GC	AGC
Discovery	D416	NGC	BGD		Modeling	M416	GC	AGC
Discovery	D417	NGC	BGD		Modeling	M417	GC	AGC
Discovery	D418	NGC	BGD		Modeling	M418	GC	AGC
Discovery	D419	NGC	BGD		Modeling	M419	GC	AGC
Discovery	D420	NGC	BGD		Modeling	M420	GC	AGC
Discovery	D421	NGC	BGD		Modeling	M421	GC	AGC
Discovery	D422	NGC	BGD		Modeling	M422	GC	AGC
Discovery	D423	NGC	BGD		Modeling	M423	GC	AGC
Discovery	D424	NGC	BGD		Modeling	M424	GC	AGC
Discovery	D425	NGC	BGD		Modeling	M425	GC	AGC
Discovery	D426	NGC	BGD		Modeling	M426	GC	AGC
Discovery	D427	NGC	BGD		Modeling	M427	GC	EGC
Discovery	D428	NGC	BGD		Modeling	M428	GC	AGC
Discovery	D429	NGC	BGD		Modeling	M429	GC	AGC
Discovery	D430	NGC	BGD		Modeling	M430	GC	AGC
Discovery	D431	NGC	BGD		Modeling	M431	GC	AGC
Discovery	D432	NGC	BGD		Modeling	M432	GC	EGC
Discovery	D433	NGC	BGD		Modeling	M433	GC	AGC
Discovery	D434	NGC	BGD		Modeling	M434	GC	EGC
Discovery	D435	NGC	BGD		Modeling	M435	GC	AGC
Discovery	D436	NGC	BGD		Modeling	M436	GC	AGC
Discovery	D437	NGC	BGD		Modeling	M437	GC	AGC
Discovery	D438	NGC	BGD		Modeling	M438	GC	AGC
Discovery	D439	NGC	BGD		Modeling	M439	GC	AGC
Discovery	D440	NGC	BGD		Modeling	M440	GC	AGC
Discovery	D441	NGC	BGD		Modeling	M441	GC	AGC
Discovery	D442	NGC	BGD		Modeling	M442	GC	EGC
Discovery	D443	NGC	BGD		Modeling	M443	GC	AGC
Discovery	D444	NGC	BGD		Modeling	M444	GC	AGC
Discovery	D445	NGC	BGD		Modeling	M445	GC	EGC
Discovery	D446	NGC	BGD		Modeling	M446	GC	AGC
Discovery	D447	NGC	BGD		Modeling	M447	GC	EGC
Discovery	D448	NGC	BGD		Modeling	M448	GC	AGC
Discovery	D449	NGC	BGD		Modeling	M449	GC	AGC
Discovery	D450	NGC	BGD		Modeling	M450	GC	AGC
Discovery	D451	NGC	BGD		Modeling	M451	GC	EGC
Discovery	D452	NGC	BGD		Modeling	M452	GC	AGC
Discovery	D453	NGC	BGD		Modeling	M453	GC	AGC
Discovery	D454	NGC	BGD		Modeling	M454	GC	AGC
Discovery	D455	NGC	BGD		Modeling	M455	GC	AGC
Discovery	D456	NGC	BGD		Modeling	M456	GC	AGC
Discovery	D457	NGC	BGD		Modeling	M457	GC	AGC
Discovery	D458	NGC	BGD		Modeling	M458	GC	EGC
Discovery	D459	NGC	BGD		Modeling	M459	GC	AGC
Discovery	D460	NGC	BGD		Modeling	M460	GC	AGC
Discovery	D461	NGC	BGD		Modeling	M461	GC	AGC
Discovery	D462	NGC	BGD		Modeling	M462	GC	AGC
Discovery	D463	NGC	BGD		Modeling	M463	GC	AGC
Discovery	D464	NGC	BGD		Modeling	M464	GC	AGC
Discovery	D465	NGC	BGD		Modeling	M465	GC	AGC
Discovery	D466	NGC	BGD		Modeling	M466	GC	AGC
Discovery	D467	NGC	BGD		Modeling	M467	GC	AGC
Discovery	D468	NGC	BGD		Modeling	M468	GC	EGC
Discovery	D469	NGC	BGD		Modeling	M469	NGC	BGD
					Modeling	M470	NGC	HC
					Modeling	M471	NGC	HC
					Modeling	M472	NGC	HC
					Modeling	M473	NGC	HC
					Modeling	M474	NGC	HC
					Modeling	M475	NGC	HC
					Modeling	M476	NGC	HC
					Modeling	M477	NGC	HC
					Modeling	M478	NGC	HC
					Modeling	M479	NGC	HC
					Modeling	M480	NGC	HC
					Modeling	M481	NGC	HC
					Modeling	M482	NGC	HC
					Modeling	M483	NGC	HC
					Modeling	M484	NGC	HC
					Modeling	M485	NGC	HC
					Modeling	M486	NGC	HC
					Modeling	M487	NGC	HC
					Modeling	M488	NGC	HC
					Modeling	M489	NGC	HC
					Modeling	M490	NGC	HC
					Modeling	M491	NGC	HC
					Modeling	M492	NGC	HC
					Modeling	M493	NGC	HC
					Modeling	M494	NGC	HC
					Modeling	M495	NGC	HC
					Modeling	M496	NGC	HC
					Modeling	M497	NGC	HC
					Modeling	M498	NGC	HC
					Modeling	M499	NGC	HC
					Modeling	M500	NGC	HC
					Modeling	M501	NGC	HC
					Modeling	M502	NGC	HC
					Modeling	M503	NGC	HC
					Modeling	M504	NGC	HC
					Modeling	M505	NGC	BGD
					Modeling	M506	NGC	BGD
					Modeling	M507	NGC	BGD
					Modeling	M508	NGC	BGD
					Modeling	M509	NGC	BGD
					Modeling	M510	NGC	BGD
					Modeling	M511	NGC	BGD
					Modeling	M512	NGC	BGD
					Modeling	M513	NGC	BGD
					Modeling	M514	NGC	BGD
					Modeling	M515	NGC	BGD
					Modeling	M516	NGC	BGD
					Modeling	M517	NGC	BGD
					Modeling	M518	NGC	BGD
					Modeling	M519	NGC	BGD
					Modeling	M520	NGC	BGD
					Modeling	M521	NGC	BGD
					Modeling	M522	NGC	BGD
					Modeling	M523	NGC	BGD
					Modeling	M524	NGC	BGD
					Modeling	M525	NGC	BGD
					Modeling	M526	NGC	BGD
					Modeling	M527	NGC	BGD
					Modeling	M528	NGC	BGD
					Modeling	M529	NGC	BGD
					Modeling	M530	NGC	BGD
					Modeling	M531	NGC	BGD
					Modeling	M532	NGC	BGD
					Modeling	M533	NGC	BGD
					Modeling	M534	NGC	BGD
					Modeling	M535	NGC	BGD
					Modeling	M536	NGC	BGD
					Modeling	M537	NGC	BGD
					Modeling	M538	NGC	BGD
					Modeling	M539	NGC	BGD
					Modeling	M540	NGC	BGD
					Modeling	M541	NGC	BGD
					Modeling	M542	NGC	BGD
					Modeling	M543	NGC	BGD
					Modeling	M544	NGC	BGD
					Modeling	M545	NGC	BGD
					Modeling	M546	NGC	BGD
					Modeling	M547	NGC	BGD
					Modeling	M548	NGC	BGD
					Modeling	M549	NGC	BGD
					Modeling	M550	NGC	BGD
					Modeling	M551	NGC	BGD
					Modeling	M552	NGC	BGD
					Modeling	M553	NGC	BGD
					Modeling	M554	NGC	BGD
					Modeling	M555	NGC	BGD
					Modeling	M556	NGC	BGD
					Modeling	M557	NGC	BGD
					Modeling	M558	NGC	BGD
					Modeling	M559	NGC	BGD
					Modeling	M560	NGC	BGD
					Modeling	M561	NGC	BGD
					Modeling	M562	NGC	BGD
					Modeling	M563	NGC	BGD
					Modeling	M564	NGC	BGD
					Modeling	M565	NGC	BGD
					Modeling	M566	NGC	BGD
					Modeling	M567	NGC	BGD
					Modeling	M568	NGC	BGD
					Modeling	M569	NGC	BGD
					Modeling	M570	NGC	BGD
					Modeling	M571	NGC	BGD
					Modeling	M572	NGC	BGD
					Modeling	M573	NGC	BGD
					Modeling	M574	NGC	BGD
					Modeling	M575	NGC	BGD
					Modeling	M576	NGC	BGD
					Modeling	M577	NGC	BGD
					Modeling	M578	NGC	BGD
					Modeling	M579	NGC	BGD
					Modeling	M580	NGC	BGD
					Modeling	M581	NGC	BGD
					Modeling	M582	NGC	BGD
					Modeling	M583	NGC	BGD
					Modeling	M584	NGC	BGD
					Modeling	M585	NGC	BGD
					Modeling	M586	NGC	BGD
					Modeling	M587	NGC	BGD
					Modeling	M588	NGC	BGD
					Modeling	M589	NGC	BGD
					Modeling	M590	NGC	BGD
					Modeling	M591	NGC	BGD
					Modeling	M592	NGC	BGD
					Modeling	M593	NGC	BGD
					Modeling	M594	NGC	BGD
					Modeling	M595	NGC	BGD
					Modeling	M596	NGC	BGD
					Modeling	M597	NGC	BGD
					Modeling	M598	NGC	BGD
					Modeling	M599	NGC	BGD
					Modeling	M600	NGC	BGD
					Modeling	M601	NGC	BGD
					Modeling	M602	NGC	BGD
					Modeling	M603	NGC	BGD
					Modeling	M604	NGC	BGD
					Modeling	M605	NGC	BGD
					Modeling	M606	NGC	BGD
					Modeling	M607	NGC	BGD
					Modeling	M608	NGC	BGD
					Modeling	M609	NGC	BGD
					Modeling	M610	NGC	BGD
					Modeling	M611	NGC	BGD
					Modeling	M612	NGC	BGD
					Modeling	M613	NGC	BGD
					Modeling	M614	NGC	BGD
					Modeling	M615	NGC	BGD
					Modeling	M616	NGC	BGD
					Modeling	M617	NGC	BGD
					Modeling	M618	NGC	BGD
					Modeling	M619	NGC	BGD
					Modeling	M620	NGC	BGD
					Modeling	M621	NGC	BGD
					Modeling	M622	NGC	BGD
					Modeling	M623	NGC	BGD
					Modeling	M624	NGC	BGD
					Modeling	M625	NGC	BGD
					Modeling	M626	NGC	BGD
					Modeling	M627	NGC	BGD
					Modeling	M628	NGC	BGD
					Modeling	M629	NGC	HC
					Modeling	M630	NGC	HC
					Modeling	M631	NGC	HC
					Modeling	M632	NGC	HC
					Modeling	M633	NGC	HC
					Modeling	M634	NGC	HC
					Modeling	M635	NGC	HC
					Modeling	M636	NGC	HC
					Modeling	M637	NGC	HC
					Modeling	M638	NGC	HC
					Modeling	M639	NGC	HC
					Modeling	M640	NGC	HC
					Modeling	M641	NGC	HC
					Modeling	M642	NGC	HC
					Modeling	M643	NGC	HC
					Modeling	M644	NGC	HC
					Modeling	M645	NGC	HC
					Modeling	M646	NGC	HC
					Modeling	M647	NGC	HC
					Modeling	M648	NGC	HC
					Modeling	M649	NGC	HC
					Modeling	M650	NGC	HC
					Modeling	M651	NGC	HC
					Modeling	M652	NGC	HC
					Modeling	M653	NGC	HC
					Modeling	M654	NGC	HC
					Modeling	M655	NGC	HC
					Modeling	M656	NGC	HC
					Modeling	M657	NGC	HC
					Modeling	M658	NGC	HC
					Modeling	M659	NGC	HC
					Modeling	M660	NGC	HC
					Modeling	M661	NGC	HC
					Modeling	M662	NGC	HC
					Modeling	M663	NGC	HC
					Modeling	M664	NGC	HC
					Modeling	M665	NGC	HC
					Modeling	M666	NGC	HC
					Modeling	M667	NGC	HC
					Modeling	M668	NGC	HC
					Modeling	M669	NGC	HC
					Modeling	M670	NGC	HC
					Modeling	M671	NGC	HC
					Modeling	M672	NGC	HC
					Modeling	M673	NGC	HC
					Modeling	M674	NGC	HC
					Modeling	M675	NGC	HC
					Modeling	M676	NGC	HC
					Modeling	M677	NGC	HC
					Modeling	M678	NGC	HC
					Modeling	M679	NGC	HC
					Modeling	M680	NGC	HC
					Modeling	M681	NGC	HC
					Modeling	M682	NGC	HC
					Modeling	M683	NGC	HC
					Modeling	M684	NGC	HC
					Modeling	M685	NGC	HC
					Modeling	M686	NGC	HC
					Modeling	M687	NGC	HC
					Modeling	M688	NGC	HC
					Modeling	M689	NGC	HC
					Modeling	M690	NGC	HC
					Modeling	M691	NGC	HC
					Modeling	M692	NGC	HC
					Modeling	M693	NGC	HC
					Modeling	M694	NGC	HC
					Modeling	M695	NGC	HC
					Modeling	M696	NGC	HC
					Modeling	M697	NGC	HC
					Modeling	M698	NGC	HC
					Modeling	M699	NGC	HC
					Modeling	M700	NGC	HC
					Modeling	M701	NGC	HC
					Modeling	M702	NGC	BGD
					Modeling	M703	NGC	BGD
					Modeling	M704	NGC	BGD
					Modeling	M705	NGC	BGD
					Modeling	M706	NGC	BGD
					Modeling	M707	NGC	BGD
					Modeling	M708	NGC	BGD
					Modeling	M709	NGC	BGD
					Modeling	M710	NGC	BGD
					Modeling	M711	NGC	BGD
					Modeling	M712	NGC	BGD
					Modeling	M713	NGC	BGD
					Modeling	M714	NGC	BGD
					Modeling	M715	NGC	BGD
					Modeling	M716	NGC	BGD
					Modeling	M717	NGC	BGD
					Modeling	M718	NGC	BGD
					Modeling	M719	NGC	BGD
					Modeling	M720	NGC	BGD
					Modeling	M721	NGC	BGD
					Modeling	M722	NGC	BGD
					Modeling	M723	NGC	BGD
					Modeling	M724	NGC	BGD
					Modeling	M725	NGC	BGD
					Modeling	M726	NGC	BGD
					Modeling	M727	NGC	BGD
					Modeling	M728	NGC	BGD
					Modeling	M729	NGC	BGD
					Modeling	M730	NGC	BGD
					Modeling	M731	NGC	BGD
					Modeling	M732	NGC	BGD
					Modeling	M733	NGC	BGD
					Modeling	M734	NGC	BGD
					Modeling	M735	NGC	BGD
					Modeling	M736	NGC	BGD
					Modeling	M737	NGC	BGD
					Modeling	M738	NGC	BGD
					Modeling	M739	NGC	BGD
					Modeling	M740	NGC	BGD
					Modeling	M741	NGC	BGD
					Modeling	M742	NGC	BGD
					Modeling	M743	NGC	BGD
					Modeling	M744	NGC	BGD
					Modeling	M745	NGC	BGD
					Modeling	M746	NGC	BGD
					Modeling	M747	NGC	BGD
					Modeling	M748	NGC	BGD
					Modeling	M749	NGC	BGD
					Modeling	M750	NGC	BGD
					Modeling	M751	NGC	BGD
					Modeling	M752	NGC	BGD
					Modeling	M753	NGC	BGD
					Modeling	M754	NGC	BGD
					Modeling	M755	NGC	BGD
					Modeling	M756	NGC	BGD
					Modeling	M757	NGC	BGD
					Modeling	M758	NGC	BGD
					Modeling	M759	NGC	BGD
					Modeling	M760	NGC	BGD
					Modeling	M761	NGC	BGD
					Modeling	M762	NGC	BGD
					Modeling	M763	NGC	BGD
					Modeling	M764	NGC	BGD
					Modeling	M765	NGC	BGD
					Modeling	M766	NGC	BGD
					Modeling	M767	NGC	BGD
					Modeling	M768	NGC	BGD
					Modeling	M769	NGC	BGD
					Modeling	M770	NGC	BGD
					Modeling	M771	NGC	BGD
					Modeling	M772	NGC	BGD
					Modeling	M773	NGC	BGD
					Modeling	M774	NGC	BGD
					Modeling	M775	NGC	BGD
					Modeling	M776	NGC	BGD
					Modeling	M777	NGC	BGD
					Modeling	M778	NGC	BGD
					Modeling	M779	NGC	BGD
					Modeling	M780	NGC	BGD
					Modeling	M781	NGC	BGD
					Modeling	M782	NGC	BGD
					Modeling	M783	NGC	BGD
					Modeling	M784	NGC	BGD
					Modeling	M785	NGC	BGD
					Modeling	M786	NGC	BGD
					Modeling	M787	NGC	BGD
					Modeling	M788	NGC	BGD
					Modeling	M789	NGC	BGD
					Modeling	M790	NGC	BGD
					Modeling	M791	NGC	BGD
					Modeling	M792	NGC	BGD
					Modeling	M793	NGC	BGD
					Modeling	M794	NGC	BGD
					Modeling	M795	NGC	BGD
					Modeling	M796	NGC	BGD
					Modeling	M797	NGC	BGD
					Modeling	M798	NGC	BGD
					Modeling	M799	NGC	BGD
					Modeling	M800	NGC	BGD
					Modeling	M801	NGC	BGD
					Modeling	M802	NGC	BGD
					Modeling	M803	NGC	BGD
					Modeling	M804	NGC	BGD
					Modeling	M805	NGC	BGD
					Modeling	M806	NGC	BGD
					Modeling	M807	NGC	BGD
					Modeling	M808	NGC	BGD
					Modeling	M809	NGC	BGD
					Modeling	M810	NGC	BGD
					Modeling	M811	NGC	BGD
					Modeling	M812	NGC	BGD
					Modeling	M813	NGC	BGD
					Modeling	M814	NGC	BGD
					Modeling	M815	NGC	BGD
					Modeling	M816	NGC	BGD
					Modeling	M817	NGC	BGD
					Modeling	M818	NGC	BGD
					Modeling	M819	NGC	BGD
					Modeling	M820	NGC	BGD
					Modeling	M821	NGC	HC
					Modeling	M822	NGC	HC
					Modeling	M823	NGC	HC
					Modeling	M824	NGC	HC
					Modeling	M825	NGC	HC
					Modeling	M826	NGC	HC
					Modeling	M827	NGC	HC
					Modeling	M828	NGC	HC
					Modeling	M829	NGC	HC
					Modeling	M830	NGC	HC
					Modeling	M831	NGC	HC
					Modeling	M832	NGC	HC
					Modeling	M833	NGC	HC
					Modeling	M834	NGC	HC
					Modeling	M835	NGC	HC
					Modeling	M836	NGC	HC
					Modeling	M837	NGC	HC
					Modeling	M838	NGC	HC
					Modeling	M839	NGC	HC
					Modeling	M840	NGC	HC
					Modeling	M841	NGC	HC
					Modeling	M842	NGC	HC
					Modeling	M843	NGC	HC
					Modeling	M844	NGC	HC
					Modeling	M845	NGC	HC
					Modeling	M846	NGC	HC
					Modeling	M847	NGC	HC
					Modeling	M848	NGC	HC
					Modeling	M849	NGC	HC
					Modeling	M850	NGC	HC
					Modeling	M851	NGC	HC
					Modeling	M852	NGC	HC
					Modeling	M853	NGC	HC
					Modeling	M854	NGC	HC
					Modeling	M855	NGC	HC
					Modeling	M856	NGC	HC
					Modeling	M857	NGC	HC
					Modeling	M858	NGC	HC
					Modeling	M859	NGC	HC
					Modeling	M860	NGC	HC
					Modeling	M861	NGC	HC
					Modeling	M862	NGC	HC
					Modeling	M863	NGC	HC
					Modeling	M864	NGC	HC
					Modeling	M865	NGC	HC
					Modeling	M866	NGC	HC
					Modeling	M867	NGC	HC
					Modeling	M868	NGC	HC
					Modeling	M869	NGC	HC
					Modeling	M870	NGC	HC
					Modeling	M871	NGC	HC
					Modeling	M872	NGC	HC
					Modeling	M873	NGC	HC
					Modeling	M874	NGC	HC
					Modeling	M875	NGC	HC
					Modeling	M876	NGC	HC
					Modeling	M877	NGC	HC
					Modeling	M878	NGC	HC
					Modeling	M879	NGC	HC
					Modeling	M880	NGC	HC
					Modeling	M881	NGC	HC
					Modeling	M882	NGC	HC
					Modeling	M883	NGC	HC
					Modeling	M884	NGC	HC
					Modeling	M885	NGC	HC
					Modeling	M886	NGC	HC
					Modeling	M887	NGC	HC
					Modeling	M888	NGC	HC
					Modeling	M889	NGC	HC
					Modeling	M890	NGC	HC
					Modeling	M891	NGC	HC
					Modeling	M892	NGC	HC
					Modeling	M893	NGC	HC
					Modeling	M894	NGC	HC
					Modeling	M895	NGC	HC
					Modeling	M896	NGC	HC
					Modeling	M897	NGC	HC
					Modeling	M898	NGC	HC
					Modeling	M899	NGC	HC
					Modeling	M900	NGC	HC
					Modeling	M901	NGC	HC
					Modeling	M902	NGC	HC
					Modeling	M903	NGC	HC
					Modeling	M904	NGC	HC
					Modeling	M905	NGC	HC
					Modeling	M906	NGC	HC
					Modeling	M907	NGC	HC
					Modeling	M908	NGC	HC
					Modeling	M909	NGC	HC
					Modeling	M910	NGC	HC
					Modeling	M911	NGC	HC
					Modeling	M912	NGC	HC
					Modeling	M913	NGC	HC
					Modeling	M914	NGC	HC
					Modeling	M915	NGC	HC
					Modeling	M916	NGC	HC
					Modeling	M917	NGC	HC
					Modeling	M918	NGC	HC
					Modeling	M919	NGC	HC
					Modeling	M920	NGC	HC
					Modeling	M921	NGC	HC
					Modeling	M922	NGC	HC
					Modeling	M923	NGC	HC
					Modeling	M924	NGC	HC
					Modeling	M925	NGC	HC
					Modeling	M926	NGC	HC
					Modeling	M927	NGC	HC
					Modeling	M928	NGC	HC

## Sheet: Fig.2a
Raw data for metabolomic heatmap visualization of discovery cohort (refer to Fig. 2a).
Group2	cc0012-1	cc0039-1	cc0051-1	cc0084-1_a	cc0084-1_b	cc0114-1	cc0158-1	cc0161-1	cc0170-1	cc0194-1_a	cc0194-1_b	cc0266-1	cc0298-1_a	cc0298-1_b	cc0324-1_a	cc0324-1_b	cc0325-1_a	cc0325-1_b	ccc063-1	ccc077-1_a_L	ccc077-1_a_R	ccc080-1	ccc087-1_a	ccc087-1_b	ccc088-1	ccc112-1	ccc119-1	ccc154-1	ccc155-1_L	ccc155-1_R	ccc156-1_b_L	ccc156-1_b_R	Cmhp015_L	Cmhp015_R	Cmhp016_a_L	Cmhp016_a_R	Cmhp034	Cmhp044	Cmhp045_L	Cmhp077	Cmzp0028	Cmzp033_L	Cmzp033_R	DR1286-1	DR1801-1_b_L	DR1801-1_b_R	DR1997-1	DR2246-1	DR2435-1
EGC	308000	6730000	137000	195000	185000	57500	6700	52900	220000	102000	275000	1110000	203000	195000	37400	21600	40300	22100	7530000	4720000	22100000	2970000	135000	124000	10900000	27300	143000	481000	61100	72900	5050000	23000000	53500	667000	34000	333000	1860000	1240000	12600	2660000	5430	3320000	15100000	750000	71800	73600	99000	303000	155000
EGC	848000	2130000	450000	313000	257000	70400	6530	59000	86200	182000	454000	1500000	345000	301000	67500	87300	164000	59500	9390000	892000	2370000	4750000	150000	106000	488000	37700	123000	803000	230000	123000	858000	2350000	60500	506000	58300	147000	601000	1820000	202000	1470000	26700	3250000	14200000	796000	59700	88200	61900	493000	170000
EGC	1430000	888000	214000	101000	14800	17600	3040	54200	121000	88800	254000	998000	98100	20400	33600	24400	21800	62100	5000000	64400	65200	2750000	107000	95500	16300	11600	201000	214000	105000	63600	58600	60000	35300	104000	16800	80500	587000	556000	16400	1580000	8250	4320000	17000000	272000	66100	72800	12100	168000	13400
EGC	815000	4590000	5610	142000	94500	48700	1150	42000	132000	428000	4560	755000	161000	87300	1180000	361000	1910000	431000	4960000	92800	24300	5060000	141000	133000	4940	16200	97800	293000	144000	87700	46800	52500	18000	141000	39300	95600	551000	1490000	56400	1710000	15800	3470000	15100000	810000	60900	44700	20800	127000	22700
EGC	3350000	1270000	254000	76600	56800	607000	5330	95500	115000	167000	262000	1210000	87600	58100	49600	31400	126000	21600	7750000	23600000	91400000	5060000	142000	68500	17700000	87600	390000	361000	196000	129000	13200000	94900000	79300	312000	42000	277000	729000	1920000	22500	1320000	10600	2300000	8790000	625000	140000	61000	46200	55100	142000
EGC	434000	3080000	92400	951000	388000	183000	4480	65100	125000	65300	69700	808000	1030000	542000	12000	23000	40000	50200	3280000	602000	846000	3610000	99300	74200	81200	42300	44600	576000	167000	107000	748000	807000	34500	983000	29800	59800	1820000	1300000	14400	4110000	22300	3450000	14000000	1100000	188000	62200	126000	57700	35900
EGC	1290000	4790000	18100	449000	82600	113000	5620	113000	278000	1230000	4420	1530000	469000	112000	809000	270000	1200000	297000	9580000	57600	38100	5480000	194000	180000	17800	33400	876000	833000	248000	120000	109000	34500	11000	544000	23300	107000	1950000	812000	39100	1270000	8120	4980000	19900000	413000	88900	142000	57100	397000	41100
EGC	992000	330000	14300	224000	7360	26800	4200	67200	273000	1330000	9610	1370000	220000	12100	159000	47300	223000	46600	10100000	105000	31500	5750000	176000	97800	10400	12300	355000	435000	892000	416000	128000	49600	46000	88500	88300	275000	1970000	4220000	52800	2110000	12000	3820000	14000000	3160000	54400	355000	22500	203000	95900
EGC	2220000	2490000	242000	155000	243000	183000	1020000	26500	126000	363000	300000	1570000	170000	337000	38400	37700	12500	94300	8490000	335000	533000	4010000	100000	78400	83800	46700	156000	354000	219000	132000	408000	595000	19100	139000	30300	185000	582000	424000	76900	811000	9540	2080000	7500000	268000	37900	63500	15800	207000	84600
EGC	46600000	4230000	1360000	316000	482000	336000	161000	69000	188000	4380000	1540000	1440000	269000	558000	299000	580000	578000	501000	7900000	16900000	62900000	5280000	205000	82300	26200000	72700	274000	687000	471000	194000	16800000	61600000	71000	171000	67100	208000	1330000	2140000	334000	1430000	28300	3070000	13800000	1780000	140000	252000	16700	147000	154000
EGC	6350000	1540000	465000	363000	1920000	587000	8370	92600	191000	1420000	604000	1080000	306000	2410000	98200	122000	252000	106000	13900000	26500000	111000000	5670000	143000	72900	65700000	111000	352000	1240000	814000	326000	29300000	112000000	98100	371000	67200	85400	892000	2900000	41900	1690000	29100	3070000	13300000	1240000	93900	128000	57100	433000	166000
EGC	51900000	1630000	2330000	155000	105000	1600000	334000	44400	105000	9680000	2860000	1920000	124000	103000	231000	160000	588000	142000	10200000	12800000	44600000	2740000	192000	167000	15500000	225000	577000	1420000	511000	139000	13300000	47500000	146000	915000	52400	181000	952000	1590000	46300	2180000	7870	3110000	13300000	1080000	220000	119000	111000	31900	291000
EGC	1750000	747000	281000	284000	287000	121000000	374000	60500	153000	228000	194000	738000	251000	335000	27100	41800	20600	49100	6890000	120000	54700	4110000	154000	133000	9580	3700000	160000	1060000	114000	108000	112000	30100	65900	280000	37000	142000	985000	739000	67000	1110000	10200	5560000	22100000	570000	121000	92000	49500	10600	91100
EGC	1060000	1260000	350000	206000	279000	125000	23700	60400	227000	147000	445000	2320000	253000	372000	38500	31500	19200	39700	12300000	8280000	35200000	6150000	187000	141000	19300000	38400	153000	832000	385000	174000	8530000	33600000	94000	446000	89800	239000	886000	1400000	35600	2010000	57600	2020000	8660000	1600000	137000	63400	61600	166000	452000
EGC	4730000	262000	271000	969000	1200000	99900	9710	53400	226000	399000	265000	1090000	902000	1450000	94400	69200	184000	66700	8300000	946000	1580000	5110000	167000	92200	203000	30800	282000	637000	280000	148000	1070000	1840000	56800	350000	67500	137000	1610000	1340000	39600	2830000	26700	3040000	12600000	1260000	79000	42300	53000	378000	136000
EGC	1020000	686000	37100	111000	6670	38100	7960	36900	193000	290000	4910	1490000	125000	6270	88500	5480	139000	41000	5230000	12100000	43900000	4370000	168000	64700	12000000	4610	272000	719000	75800	77800	12500000	47500000	4150	266000	23400	74900	686000	798000	8080	1640000	45500	2030000	10500000	515000	57100	58800	35600	459000	12300
EGC	441000	475000	41300	137000	3660	16500	6750	58700	160000	190000	20200	1600000	132000	11500	9950	12800	24500	48400	4650000	85100	32100	5130000	135000	82500	1800	12600	192000	559000	221000	145000	92800	34300	53600	64800	54100	136000	2040000	1600000	16700	4660000	6240	2670000	11500000	1700000	141000	217000	6990	84600	24200
EGC	7360000	455000	176000	492000	15300	169000	2280	70900	159000	584000	163000	1880000	434000	12300	171000	66000	219000	61000	13200000	173000	74800	3040000	109000	129000	7720	40800	39300	1230000	189000	93200	152000	50700	71000	1060000	29600	126000	2230000	3170000	1860	5540000	9560	4410000	19600000	2040000	239000	169000	138000	247000	170000
EGC	1500000	5370000	279000	199000	95900	77800	4290	62300	225000	313000	269000	591000	155000	141000	172000	83400	331000	75300	7320000	2330000	123000	3370000	151000	67800	30600	28000	173000	228000	926000	632000	2250000	132000	17700	87300	40800	127000	2390000	1460000	9340	2900000	11900	2670000	12000000	850000	67100	189000	14000	84500	83400
EGC	10200000	6930000	420000	495000	220000	267000	9610	58100	181000	1110000	484000	1310000	408000	283000	1330000	906000	2120000	719000	8780000	167000	47800	4830000	179000	91100	11900	66900	305000	356000	441000	284000	110000	52800	41900	148000	42100	105000	1920000	926000	61600	1720000	146000	2650000	10700000	1030000	68800	52000	17800	334000	26800
EGC	38500000	2290000	526000	277000	57700	385000	10400	79100	194000	1380000	548000	2520000	289000	95700	401000	1730000	734000	1460000	7340000	3640000	6410000	5270000	176000	90400	670000	65000	312000	592000	241000	95200	3770000	6530000	38500	647000	22500	196000	1070000	1380000	53900	1350000	12400	1900000	7910000	985000	112000	197000	86600	187000	134000
EGC	5220000	121000	500000	204000	67600	1780000	7150	77400	134000	1490000	573000	561000	172000	49900	381000	327000	760000	320000	7510000	148000	57100	5300000	167000	65600	12000	206000	244000	455000	109000	118000	141000	98600	41500	449000	20800	224000	463000	613000	21500	1020000	17500	2420000	12800000	453000	76200	65100	61600	110000	152000
EGC	37500000	997000	2230000	125000	54800	531000	2370	41100	265000	4240000	3050000	1160000	110000	110000	209000	171000	386000	171000	13400000	1030000	133000	6350000	241000	140000	19900	89300	213000	387000	460000	163000	1280000	150000	45600	284000	67600	105000	1450000	1800000	44100	2030000	7770	4970000	22900000	1180000	69600	19700	23700	408000	153000
EGC	1040000	2300000	99500	198000	17400	30100	2610	53300	161000	17800	78800	1240000	193000	3840	71000	17500	85400	40600	10000000	199000	49400	2240000	107000	111000	12300	16900	184000	165000	105000	78200	151000	48800	22400	392000	60600	77600	1640000	2990000	5980	3700000	6960	1850000	8270000	2150000	290000	355000	65600	225000	58900
EGC	1390000	1750000	256000	816000	903000	156000	10300	115000	83500	120000	306000	1340000	749000	1050000	100000	67100	177000	74200	10300000	402000	93000	3090000	115000	59300	29500	54200	390000	698000	416000	278000	380000	234000	191000	671000	141000	605000	3170000	7160000	211000	2710000	27000	2910000	10900000	2530000	538000	731000	103000	88900	176000
EGC	12000000	3390000	619000	235000	381000	248000	3410	41500	127000	2110000	720000	979000	233000	456000	241000	203000	366000	157000	7400000	42400000	158000000	4540000	192000	143000	76100000	57300	246000	684000	437000	194000	42800000	166000000	57200	98100	41900	316000	1830000	2000000	60100	1530000	9180	1770000	7870000	1020000	145000	182000	13100	163000	102000
EGC	2550000	254000	349000	182000	193000	774000	1840	70900	171000	477000	472000	857000	131000	232000	287000	139000	334000	125000	6560000	699000	1210000	4660000	148000	84900	102000	147000	228000	758000	178000	134000	596000	1200000	93000	335000	58400	161000	927000	1380000	71700	2310000	37300	3380000	16100000	964000	56700	48500	53400	230000	389000
EGC	737000	50100	56000	65900	4220	10600	8200	21700	266000	287000	27100	497000	54000	6890	59000	12300	79500	45900	3130000	134000	17400	1130000	54900	52200	22100	2090	82200	522000	95800	81500	96100	80500	11400	121000	10800	69200	1040000	1040000	10200	2990000	3510	1750000	7090000	1130000	135000	224000	27300	16800	23000
EGC	977000	899000	171000	49000	44300	62800	6580	71700	112000	83200	176000	789000	56400	46300	77600	44200	64600	75200	5750000	282000	549000	4210000	139000	96800	68400	18100	95300	704000	213000	110000	353000	576000	48900	580000	15600	93400	1550000	636000	9940	2700000	10000	2450000	10500000	532000	135000	90500	60200	216000	90000
EGC	1480000	1080000	206000	269000	168000	38800	5030	53000	272000	543000	189000	947000	263000	254000	911000	342000	1430000	204000	6690000	136000	25500	4900000	185000	126000	11000	27400	214000	455000	228000	136000	123000	77000	76400	299000	41700	95600	1020000	1980000	19300	1560000	66900	2460000	11700000	851000	74900	36900	34900	383000	122000
EGC	1550000	7730000	247000	1680000	1510000	515000	4230	33000	84500	239000	299000	1350000	1650000	1810000	488000	147000	921000	173000	8490000	314000	830000	3660000	97400	65000	260000	88200	232000	297000	138000	103000	281000	838000	56600	699000	67600	150000	632000	2360000	8010	806000	28700	2730000	9800000	1810000	42700	58300	87500	180000	47300
AGC	175000	892000	19400	416000	34200	25400	9460	63400	173000	10300	14800	1170000	429000	19600	8070	3490	8510	21600	5150000	50900	43800	3460000	139000	101000	11100	8770	45500	97500	84800	83800	95100	44300	35800	245000	12700	84100	665000	2110000	1800	2500000	7330	3450000	11300000	964000	77800	142000	47300	169000	108000
EGC	7440000	985000	413000	637000	1940000	239000	8450	121000	164000	568000	479000	925000	667000	2430000	58100	34300	211000	40700	6010000	2210000	6310000	3810000	142000	90500	1280000	51700	188000	700000	193000	110000	2850000	5810000	21200	575000	31900	101000	1160000	735000	62800	2050000	14400	5610000	25000000	394000	33200	217000	76000	178000	58100
EGC	6660000	816000	1120000	243000	107000	173000	6050	80700	113000	1770000	1010000	1220000	244000	122000	102000	126000	108000	148000	6920000	270000	117000	6030000	147000	84900	68600	59700	311000	518000	241000	95600	174000	136000	52000	440000	43700	396000	1190000	857000	120000	1250000	9310	4100000	17900000	503000	134000	418000	57000	150000	188000
EGC	630000	1260000	26300	357000	13600	194000	5090	52400	246000	734000	4560	1030000	372000	26600	149000	26300	210000	55000	4620000	45500	37000	3770000	116000	104000	6990	56200	548000	1040000	79000	54000	153000	56500	20800	189000	2950	928000	816000	753000	73700	1610000	18500	1650000	6440000	412000	93300	150000	30100	27100	31600
EGC	4120000	1050000	362000	252000	257000	53700	7740	63300	131000	545000	487000	1350000	272000	269000	134000	135000	181000	98200	5960000	67800	45400	4810000	257000	118000	14000	23300	538000	1410000	303000	201000	245000	39300	15900	187000	23000	280000	1590000	947000	92600	1610000	2920	3300000	14700000	478000	111000	137000	21900	140000	41300
EGC	455000	588000	186000	178000	114000	85900	4160	52000	166000	62700	174000	1470000	144000	124000	22800	20200	44900	22300	6310000	1360000	1600000	5030000	150000	85200	83500	35600	61800	525000	143000	138000	1400000	1430000	41100	563000	34100	139000	1270000	818000	31100	1700000	5030	3350000	13100000	1110000	88700	138000	73300	73800	252000
EGC	1390000	291000	328000	157000	37900	513000	5960	61300	71600	213000	374000	2000000	148000	30200	312000	436000	500000	546000	9020000	106000	71700	5890000	159000	83600	14900	96800	365000	331000	132000	110000	101000	47600	64200	574000	18000	148000	633000	1010000	15200	1910000	19100	3080000	13900000	536000	82100	94100	70500	49000	216000
AGC	837000	5950000	148000	176000	5530	24100	12800	157000	35400	50600	210000	850000	170000	2110	86900	26200	48800	70200	8930000	155000	55000	5490000	114000	86500	9190	3720	180000	269000	123000	80400	175000	57600	21900	553000	14500	161000	1560000	797000	9680	1290000	2760	3850000	17100000	1330000	189000	122000	78000	112000	11600
EGC	2780000	2050000	422000	334000	412000	367000	1480	34500	139000	308000	500000	675000	317000	507000	78500	125000	114000	96000	11600000	6760000	18100000	4380000	213000	80100	3700000	63400	152000	619000	575000	366000	6800000	22600000	92600	762000	76300	156000	987000	1610000	127000	2100000	18300	4590000	25500000	1090000	39700	112000	98800	156000	569000
EGC	738000	688000	184000	136000	48200	84500	6490	53000	243000	93000	213000	1500000	129000	72900	34800	24100	60000	47500	9220000	22300000	93400000	5560000	150000	111000	30800000	20200	526000	439000	197000	101000	23500000	96700000	49700	560000	56000	310000	1640000	1690000	11400	4210000	9010	3610000	15400000	632000	163000	125000	74800	301000	194000
EGC	618000	5330000	57100	293000	319000	94600	4000	75000	258000	266000	1710	997000	317000	367000	999000	232000	1490000	218000	6410000	192000	144000	5900000	173000	90200	10800	30200	509000	899000	186000	132000	149000	21900	22800	322000	15100	313000	2690000	2100000	18000	4700000	96300	3360000	15700000	899000	194000	324000	45200	81300	43900
EGC	6190000	1930000	415000	568000	57900	376000	4930	76900	28000	678000	475000	1110000	513000	106000	193000	106000	332000	86700	11900000	111000	69300	4210000	138000	64300	3060	97600	193000	649000	371000	237000	223000	81200	60100	1780000	12400	203000	347000	1830000	102000	1250000	25900	4120000	20000000	301000	68300	68500	256000	469000	231000
EGC	4600000	4660000	118000	1960000	6050000	243000	7570	82300	165000	455000	88300	917000	2040000	8720000	733000	152000	1150000	153000	6370000	8190000	759000	4280000	168000	70400	149000	62100	99900	1210000	712000	263000	9080000	790000	99700	809000	81300	257000	1280000	2510000	103000	1890000	102000	3230000	13600000	1110000	140000	115000	105000	88700	208000
EGC	697000	748000	589000	212000	760000	114000	4110	57700	166000	369000	690000	1850000	225000	1020000	502000	160000	688000	169000	12500000	10800000	27300000	5130000	172000	97300	4930000	42500	357000	750000	258000	295000	11600000	26300000	46200	854000	23300	85400	852000	955000	24000	1430000	20800	2310000	9060000	735000	50200	88200	116000	217000	111000
EGC	383000	7220000	348000	4120000	2550000	61700	2850	85400	72200	73900	305000	899000	4070000	3260000	44300	38600	66400	10000	11200000	101000000	142000000	3770000	110000	55200	23300000	2910	92300	1110000	600000	276000	111000000	144000000	126000	691000	223000	135000	1250000	1580000	148000	830000	165000	1410000	9440000	1270000	583000	1250000	105000	55400	1500000
EGC	554000	324000	492000	165000	140000	75500	9120	33100	155000	123000	536000	1010000	253000	169000	239000	66900	340000	64900	7020000	69300	53900	6090000	207000	92500	47000	23100	292000	424000	2350000	1110000	132000	31400	24600	142000	40100	82700	601000	560000	4700	1340000	1010	3180000	14000000	471000	48200	92900	13700	112000	125000
EGC	959000	8340000	276000	111000	102000	223000	3320	23100	179000	85100	304000	725000	127000	123000	23900	66400	32200	61900	4700000	75400	11300	3860000	149000	62900	3860	58200	245000	547000	106000	99000	104000	94900	23600	387000	13300	255000	1380000	1060000	83600	1420000	8760	3010000	11900000	669000	146000	213000	57100	65300	17900
EGC	446000	7960000	14700	551000	148000	227000	2180	52400	153000	93500	11300	943000	515000	176000	717000	111000	1400000	104000	5090000	9500000	32100000	3310000	133000	94600	6920000	65200	99100	631000	165000	93200	11900000	34800000	38300	327000	40600	89300	1840000	1290000	24300	2570000	19300	3280000	13700000	894000	79900	54800	60200	176000	60400
EGC	33400000	852000	670000	153000	102000	1110000	10800	75500	289000	2950000	609000	1150000	138000	124000	246000	211000	417000	135000	6370000	77600	108000	5590000	145000	106000	13300	130000	265000	389000	111000	53600	182000	38400	37100	173000	49700	197000	1490000	1130000	15300	1410000	7700	3180000	13700000	1480000	77600	151000	15400	61900	60600
EGC	903000	4990000	237000	145000	33500	444000	1700	60400	142000	208000	273000	1840000	203000	29400	130000	61300	233000	60300	10300000	1170000	79300	4720000	167000	88100	23400	85100	150000	800000	138000	90500	1230000	132000	64300	383000	79100	90500	670000	1300000	16700	1510000	8670	2690000	11500000	735000	44500	55200	55600	167000	184000
EGC	573000	11500000	24300	1200000	1210000	107000	6150	55700	384000	87000	2280	611000	1210000	1440000	1200000	144000	1680000	123000	6760000	121000	44700	4850000	201000	107000	19200	43400	106000	462000	133000	60500	208000	49000	39700	148000	57400	192000	1870000	2180000	68600	2290000	25300	6610000	34500000	2260000	61300	199000	13500	134000	111000
EGC	1310000	2420000	402000	390000	281000	194000	8740	38700	245000	274000	558000	864000	313000	271000	31100	30500	67100	36500	12100000	18200000	85300000	4440000	112000	88100	42300000	51700	366000	1010000	244000	132000	19200000	88500000	51200	515000	23900	236000	2330000	921000	79800	2160000	21900	2860000	11500000	722000	162000	213000	75300	48700	157000
EGC	1350000	3000000	99600	262000	201000	494000	7330	69500	261000	395000	111000	562000	271000	237000	77400	34500	88100	76800	6480000	271000	500000	5540000	206000	76500	70800	79000	227000	557000	161000	81800	310000	512000	25200	105000	28200	55300	2370000	1490000	1960	2450000	122000	2810000	13400000	1100000	76500	81500	18700	179000	56300
EGC	5640000	144000	447000	496000	138000	70500	4090	49100	488000	642000	605000	847000	413000	195000	165000	140000	274000	133000	10900000	13800000	88800000	5300000	112000	82200	31800000	33400	187000	824000	228000	110000	14100000	90000000	42900	368000	56000	236000	2140000	1740000	39000	1760000	20400	2410000	9350000	1510000	141000	181000	51100	104000	322000
EGC	10700000	14900000	469000	626000	280000	219000	13400	94500	150000	584000	595000	962000	588000	396000	137000	96700	263000	127000	7700000	8730000	48600000	3320000	149000	69500	18300000	64600	251000	909000	280000	136000	9900000	50600000	37900	910000	23000	356000	800000	2100000	163000	1820000	24700	2120000	10800000	607000	57100	101000	109000	262000	60800
EGC	14300000	2360000	196000	524000	1320000	72100	10800	80400	101000	1980000	225000	863000	619000	1660000	59900	95800	164000	73700	6370000	15500000	65900000	2740000	74900	69700	21900000	21900	82100	649000	180000	199000	17800000	65300000	25500	747000	36000	83000	1280000	1450000	13300	2690000	5000	2690000	11500000	836000	133000	61900	100000	68300	64100
EGC	734000	3600000	238000	120000	40100	38100	7610	57700	255000	553000	277000	1080000	112000	36400	815000	134000	1220000	117000	8480000	6630000	557000	5880000	136000	124000	113000	3730	911000	568000	209000	104000	7390000	598000	11400	86000	32100	53200	1540000	960000	18800	2460000	7780	4690000	22600000	572000	82500	102000	21100	328000	14100
EGC	338000	15000000	183000	617000	1110000	334000	5800	60400	77200	23000	249000	1710000	727000	1480000	62100	8530	129000	14900	9030000	7690000	35700000	4380000	133000	106000	10100000	87800	226000	438000	196000	105000	7720000	37800000	90400	997000	85900	252000	1600000	1960000	218000	1600000	30200	2680000	11200000	1600000	171000	84900	127000	166000	792000
EGC	1250000	416000	22000	114000	8210	24800	4390	64200	313000	358000	2850	1270000	89700	4470	4400	21800	21400	46800	2750000	392000	1190000	3740000	119000	216000	238000	5930	94900	468000	430000	144000	528000	1290000	13900	19500	17000	82400	972000	729000	34100	1750000	6070	2520000	9440000	529000	89700	81800	4360	31300	15700
EGC	565000	306000	122000	163000	68000	802000	11500	87000	217000	24900	97300	899000	156000	98500	39000	27900	91800	25000	6910000	1190000	3000000	4390000	131000	62600	304000	130000	211000	371000	114000	86000	1560000	2860000	32200	422000	10200	901000	1030000	641000	67100	1760000	12400	2320000	10700000	873000	56200	43800	61000	30300	255000
EGC	391000	1870000	215000	260000	116000	216000	2600	32100	97600	315000	251000	1140000	233000	174000	78600	46400	141000	55200	7010000	115000	25400	4870000	147000	103000	13200	79700	171000	633000	128000	78800	71700	104000	71200	70100	48700	321000	2020000	938000	8850	2590000	9510	2050000	10500000	990000	79800	97100	14400	94400	40100
EGC	1240000	336000	147000	88300	32200	34500	4860	64600	127000	367000	158000	812000	90700	33800	356000	98900	560000	137000	6300000	157000	15800	3410000	139000	92400	11000	21200	97800	376000	271000	188000	208000	34800	61000	161000	41500	97900	790000	1020000	39700	1210000	5560	2180000	11300000	879000	72000	61600	23700	104000	43700
EGC	2930000	337000	429000	1050000	428000	192000	5250	81500	96500	497000	488000	1560000	1060000	551000	549000	396000	829000	308000	4050000	5400000	19300000	3560000	174000	75600	4250000	48000	207000	809000	851000	336000	5670000	19900000	154000	1900000	40800	2600000	916000	1320000	310000	983000	148000	1950000	9720000	1200000	241000	306000	250000	304000	243000
EGC	639000	560000	59200	134000	11700	479000	3610	79600	91300	140000	16000	2860000	164000	18400	116000	58800	185000	105000	7580000	372000	353000	4670000	152000	121000	39100	87200	340000	582000	194000	108000	481000	316000	77700	316000	77200	1320000	1320000	1490000	74700	1960000	14200	3390000	15900000	743000	122000	293000	30100	37000	48200
EGC	11800000	4140000	544000	277000	90700	80900	8380	60500	221000	3190000	555000	1600000	270000	101000	216000	306000	365000	275000	11300000	41500	21700	5450000	169000	135000	3010	33100	234000	1000000	631000	394000	79700	29800	15800	148000	66300	75500	1340000	3080000	51100	2080000	14300	3400000	15900000	1290000	79900	230000	12200	121000	51600
EGC	7550000	2120000	20000	115000	21700	8320	5340	55200	193000	1810000	7720	1780000	99100	11600	1600000	1530000	2580000	1270000	8690000	2810000	11300000	5880000	161000	160000	2230000	7340	633000	454000	195000	104000	2950000	12500000	21900	78000	29500	820000	1070000	1140000	38900	1210000	33900	4710000	23200000	524000	126000	185000	11900	111000	37300
EGC	7320000	397000	285000	762000	715000	1320000	5150	52400	81100	499000	272000	1040000	811000	842000	114000	76000	234000	111000	9720000	594000	2370000	3750000	60600	69200	490000	157000	204000	522000	208000	130000	729000	2250000	193000	1020000	52600	202000	1840000	1830000	35300	1590000	40700	2780000	10900000	974000	121000	53100	129000	162000	467000
EGC	847000	477000	468000	809000	626000	691000	1120	43400	292000	391000	558000	1350000	674000	832000	244000	96200	396000	72600	10400000	174000	49700	3600000	134000	83400	14000	107000	288000	872000	122000	104000	151000	66800	56900	110000	111000	201000	1810000	3680000	276000	2520000	38700	1380000	6170000	1400000	175000	400000	30600	177000	509000
EGC	1670000	674000	241000	273000	65600	476000	2050	54800	208000	875000	294000	660000	224000	130000	84100	76800	145000	78000	8290000	161000	35200	4890000	196000	121000	272000	94000	428000	620000	201000	143000	87300	35200	21700	125000	20500	174000	2350000	1060000	79900	2270000	16400	2370000	10600000	829000	110000	85600	19700	105000	55600
EGC	3130000	1790000	440000	79300	12700	129000	6270	55800	96400	479000	697000	1450000	71400	15000	301000	105000	538000	68200	13000000	135000	71300	5330000	141000	98000	14100	45000	608000	561000	154000	93700	141000	21500	15200	731000	11600	67500	837000	1010000	77700	1890000	7230	2380000	11600000	1470000	52300	70800	106000	217000	56500
EGC	1320000	13700000	203000	358000	500000	87300	10700	35000	133000	217000	205000	1120000	325000	637000	363000	135000	641000	125000	5910000	191000	35800	4650000	146000	70200	12400	32900	461000	1280000	130000	89200	160000	119000	35900	590000	41100	144000	845000	1350000	107000	867000	59900	2370000	9880000	620000	67200	83300	67500	68300	42700
EGC	6380000	1160000	394000	657000	238000	499000	4200	79300	199000	1490000	429000	619000	635000	335000	116000	258000	217000	323000	9240000	79100	45900	4170000	130000	83500	12500	86400	78600	443000	507000	225000	64300	31500	47000	636000	18100	38900	2000000	531000	64100	1370000	9150	5260000	20400000	864000	69200	74400	82400	130000	278000
EGC	327000	1790000	124000	978000	1100000	464000	6040	75600	107000	27900	140000	1880000	850000	1310000	437000	44200	713000	33900	8310000	5820000	19300000	4940000	136000	89500	3360000	103000	311000	807000	315000	170000	6610000	19800000	45000	167000	35800	326000	836000	1070000	148000	1180000	27100	2060000	8830000	634000	147000	385000	22600	125000	97900
EGC	1620000	1350000	299000	469000	103000	56800000	4840	57600	110000	412000	336000	1480000	444000	147000	50100	36300	44500	55300	23600000	104000	51500	2820000	127000	137000	11000	1970000	201000	660000	122000	66500	94500	66500	220000	1100000	52800	214000	615000	1160000	16800	996000	32000	3100000	10500000	384000	106000	17900	158000	78100	240000
EGC	482000	11200000	6940	979000	1020000	17600	6000	62800	77300	531000	1710	1520000	1020000	1260000	2080000	496000	3180000	467000	8660000	231000	311000	4390000	124000	109000	51400	11300	417000	817000	315000	134000	319000	383000	22500	622000	40300	124000	1200000	1140000	384000	2030000	29500	4160000	18100000	711000	116000	173000	95800	491000	91500
EGC	5230000	2750000	3100000	422000	187000	358000	10400	76400	278000	4290000	3390000	624000	453000	220000	189000	401000	91400	299000	10300000	2500000	10600000	3990000	158000	129000	1590000	73300	298000	669000	239000	188000	2480000	10500000	67700	686000	26900	152000	3700000	1060000	248000	1890000	34100	3070000	16600000	1840000	127000	147000	99200	285000	212000
AGC	1670000	899000	67500	653000	251000	112000	1240	85000	271000	146000	116000	1050000	675000	252000	54900	35400	39600	13300	5770000	231000	119000	3220000	215000	121000	16200	55800	123000	581000	298000	268000	146000	68100	59400	1370000	41300	81200	2180000	4560000	70900	3210000	35700	4070000	17600000	2100000	200000	908000	176000	71500	206000
EGC	1300000	19500000	306000	149000	182000	88900	3020	60100	354000	136000	320000	1160000	158000	215000	296000	28200	524000	56900	12100000	1500000	3230000	5100000	211000	116000	806000	28100	186000	303000	150000	115000	1490000	3270000	28300	551000	50100	109000	932000	2850000	32400	1130000	2250	2940000	13000000	1260000	57800	81600	75400	192000	61000
EGC	277000	2800000	101000	313000	125000	358000	70800	51100	255000	71700	89100	1360000	300000	133000	228000	36700	370000	28000	9840000	11600000	50500000	7030000	145000	119000	12500000	74300	322000	794000	181000	126000	11600000	48800000	48400	46500	74300	134000	2050000	3660000	113000	2980000	51800	2220000	8180000	3150000	181000	343000	8550	153000	191000
AGC	2890000	1250000	1250000	325000	81700	369000	13100	56600	89300	555000	1250000	1890000	320000	123000	37600	26800	50200	25500	8980000	9090000	37700000	2950000	106000	85100	6390000	89500	118000	889000	655000	264000	9600000	39600000	23500	984000	22700	265000	620000	348000	64400	1140000	10700	4570000	20100000	230000	21000	9790	130000	455000	83600
EGC	1090000	1510000	81600	340000	19000	235000	98900	72800	163000	566000	74800	1530000	310000	43900	20100	35200	34700	61900	8130000	6010000	9270000	5890000	134000	106000	1610000	55600	430000	968000	220000	133000	6180000	9290000	26000	63200	23700	158000	984000	1560000	93300	1300000	21800	4110000	19400000	1970000	126000	77800	17100	77000	40900
EGC	5290000	1490000	186000	190000	109000	76400	6490	47800	80500	545000	150000	2090000	210000	118000	287000	155000	436000	111000	7940000	93700	86600	4230000	94500	93700	61200	26000	385000	571000	852000	305000	146000	78600	14100	723000	38200	138000	612000	817000	39700	1270000	3860	8630000	34100000	404000	91900	104000	99300	337000	34500
EGC	697000	216000	47200	117000	10300	18500	8320	65600	402000	513000	37700	931000	112000	10600	3030	14700	36100	36800	4720000	57400	60700	5400000	196000	222000	13100	5790	266000	460000	84400	82400	144000	48700	16600	99000	38500	75500	1810000	5420000	1390	3440000	12800	9070000	45100000	1220000	115000	105000	21300	57700	17800
EGC	1190000	8940000	293000	527000	319000	160000	8470	86100	139000	650000	275000	1130000	504000	433000	46300	89200	67200	77600	7390000	11600000	65400000	5840000	148000	102000	13500000	40500	371000	571000	152000	117000	10200000	63700000	21600	270000	44600	72500	1070000	722000	37400	1370000	39500	3420000	15200000	1020000	50100	103000	42400	187000	180000
EGC	1480000	12300000	28700	452000	232000	5480	4010	98200	63900	307000	11400	926000	362000	259000	117000	45400	184000	51000	2620000	7680000	20600000	4170000	131000	63000	4760000	6990	168000	413000	123000	62100	7270000	23000000	10500	218000	13700	53900	246000	729000	71900	1410000	17300	4530000	21300000	1150000	45900	222000	20900	79900	48500
EGC	5350000	3230000	107000	445000	38700	608000	11400	78500	286000	1100000	149000	1430000	403000	72200	309000	192000	464000	171000	7760000	99800	19700	4520000	107000	164000	3580	98300	282000	801000	231000	137000	83100	42500	18300	139000	28900	115000	2110000	1150000	72000	1820000	23100	2280000	8780000	2670000	80600	104000	28800	165000	37600
AGC	325000	4360000	135000	55700	21400	24700000	8070	69800	126000	81900	215000	1980000	73600	25300	149000	50900	288000	55900	4790000	301000	189000	4220000	133000	88400	23200	1220000	307000	515000	134000	74100	317000	213000	38100	127000	32000	60400	905000	1060000	8660	1870000	3770	2360000	9490000	759000	103000	79900	21700	9660	65400
EGC	7780000	444000	447000	604000	238000	797000	3040	66000	338000	1030000	568000	1420000	501000	328000	165000	139000	291000	116000	12000000	2410000	207000	5230000	193000	128000	57100	118000	180000	676000	406000	166000	2660000	322000	74200	553000	166000	177000	2110000	4010000	155000	1210000	20500	2120000	9520000	2820000	78100	346000	86700	186000	233000
EGC	818000	5630000	535000	905000	731000	73800	5100	67900	146000	447000	608000	1470000	829000	910000	727000	201000	1050000	209000	11300000	123000	106000	4880000	155000	70700	15600	29300	299000	720000	258000	178000	251000	81900	29600	883000	46000	207000	796000	527000	17300	1340000	13500	2950000	13200000	283000	29900	15700	114000	146000	31000
EGC	1170000	11000000	11700	36200000	559000	99200	174000	284000	40400	509000	10400	867000	38100000	711000	139000	10400	227000	24700	3100000	3830000	786000	2090000	80200	89400	14800	38600	243000	906000	10600000	3120000	4320000	242000	414000	16300000	85700	1470000	7810000	1970000	4880000	980000	1470000	2520000	10700000	1670000	1910000	3140000	1990000	301000	2670000
EGC	505000	692000	597000	311000	59800	259000	392000	49100	134000	160000	640000	1300000	285000	62800	111000	62200	198000	51700	7840000	2690000	7840000	5810000	147000	114000	1010000	82300	793000	721000	436000	151000	2910000	7870000	84400	909000	27700	649000	985000	931000	62200	1150000	20300	2380000	9390000	677000	175000	201000	108000	444000	127000
EGC	2950000	289000	16200	144000	33000	24600	127000	99100	260000	522000	7410	1870000	142000	19600	1030000	207000	1630000	194000	5430000	112000	41900	4980000	163000	149000	17500	7090	495000	437000	124000	85400	215000	37800	19000	239000	31900	43000	1540000	1390000	26900	1980000	10500	2800000	11200000	522000	108000	87300	18700	173000	33800
EGC	1420000	1890000	75500	375000	376000	35500	214000	88700	309000	205000	93600	762000	334000	448000	54100	43100	103000	59300	7130000	14100000	58700000	4370000	127000	102000	17700000	20900	126000	792000	208000	128000	15500000	61500000	37300	302000	29200	140000	1790000	2400000	221000	2950000	23000	3450000	16800000	1330000	121000	178000	26400	142000	68000
EGC	8660000	389000	471000	216000	74400	418000	394000	48200	130000	195000	533000	1180000	200000	98400	29800	20800	106000	94700	7680000	82200	86700	4230000	164000	113000	13700	69400	229000	1310000	245000	125000	109000	71100	25300	498000	30500	202000	953000	3240000	25600	1770000	24300	1790000	7760000	840000	210000	276000	72200	71600	94200
EGC	19300000	2330000	1910000	314000	68900	1310000	367000	66100	110000	2800000	2100000	1450000	260000	76400	83700	133000	244000	88900	8580000	2690000	5150000	4350000	124000	89800	1710000	171000	159000	1180000	207000	138000	2800000	5430000	61000	406000	29600	345000	1550000	861000	187000	1520000	24300	1650000	6260000	729000	110000	160000	54800	46400	98000
EGC	12400000	3030000	15600	316000	135000	23100	332000	92000	77000	1920000	2840	2530000	297000	137000	1040000	424000	1950000	483000	9960000	120000	70000	5700000	152000	204000	5800	5980	216000	494000	272000	108000	155000	45300	16500	332000	76600	114000	550000	975000	123000	988000	7320	6380000	26800000	369000	62900	154000	41300	795000	24500
EGC	636000	8630000	427000	1090000	332000	371000	134000	78400	142000	310000	533000	905000	1160000	402000	370000	94400	613000	82600	6840000	77800	173000	3640000	133000	119000	8940	85300	346000	869000	667000	231000	100000	37600	55500	161000	23000	207000	1020000	785000	112000	1260000	19400	1570000	6180000	626000	279000	178000	23300	43400	95000
EGC	737000	487000	390000	711000	444000	399000	216000	29700	227000	78100	523000	960000	673000	587000	79700	23700	225000	17800	5560000	45400	43900	3380000	116000	89300	9800	81400	178000	381000	71300	39100	89600	59800	32200	363000	22200	116000	1110000	1880000	12000	1430000	16500	1580000	6000000	689000	74200	98700	61400	122000	34000
EGC	3630000	3980000	514000	149000	166000	169000	148000	83500	100000	558000	639000	1320000	168000	211000	131000	91100	220000	104000	9610000	34100	62200	4850000	147000	102000	38200	58600	324000	752000	221000	120000	130000	62400	88200	496000	88100	114000	1150000	1260000	81400	1130000	39100	2440000	11800000	2180000	116000	91800	61900	170000	743000
EGC	1990000	3240000	21100	492000	190000	241000	2430	75500	125000	752000	8820	1160000	407000	224000	683000	261000	1070000	218000	8610000	308000	1400000	5530000	189000	94900	1270000	71700	267000	408000	176000	80800	318000	1480000	25500	163000	68800	259000	2480000	1550000	56500	1840000	34000	4250000	15900000	1270000	80300	44900	20800	318000	80300
EGC	1940000	2790000	181000	127000	50600	317000	261000	54200	268000	373000	214000	1390000	150000	59400	112000	37800	158000	36300	5900000	282000	59000	7240000	154000	100000	8950	51900	534000	738000	97800	94600	88600	23200	31500	94200	22900	122000	2360000	1190000	33800	1550000	5760	2020000	7590000	904000	93200	62400	10900	109000	48400
EGC	30400000	8180000	915000	297000	99700	289000	162000	60800	139000	3290000	1070000	2100000	345000	106000	226000	287000	428000	244000	10800000	2370000	4870000	5480000	112000	64400	462000	86300	324000	655000	211000	128000	2340000	4820000	25900	239000	77800	92900	893000	2010000	13100	1680000	13600	4080000	14800000	1780000	63500	73300	30800	357000	66200
EGC	308000	348000	89500	339000	94700	968000	3190	57800	122000	36200	49900	1160000	272000	96800	65700	13100	94300	31000	5360000	120000	28600	4120000	201000	99500	4590	131000	106000	539000	112000	79700	118000	102000	31400	657000	58700	96800	1170000	2480000	22100	2430000	64900	2370000	10400000	1920000	77200	44700	98800	138000	162000
EGC	11800000	9470000	665000	553000	431000	1830000	394000	85200	313000	1850000	725000	1220000	545000	557000	349000	429000	530000	409000	8450000	136000	6330	5060000	178000	137000	18200	205000	179000	781000	228000	105000	159000	87000	48800	580000	25100	187000	1950000	1710000	78700	2400000	9300	2310000	9840000	1160000	168000	188000	81300	84800	120000
EGC	1760000	6980000	42500	374000	490000	34600	5240	70800	183000	541000	22000	2140000	374000	667000	1000000	303000	1480000	249000	10600000	90600	19900	6120000	209000	386000	26900	3360	489000	862000	196000	104000	179000	97600	51700	154000	74300	102000	1630000	2860000	63900	2740000	17200	2130000	10900000	1790000	74300	86500	20000	127000	149000
EGC	851000	7370000	65900	403000	70300	107000	7770	102000	230000	519000	51000	1010000	364000	73300	164000	123000	268000	99200	11900000	4260000	6420000	5490000	211000	106000	1590000	32700	541000	454000	158000	150000	3690000	6530000	37300	112000	32500	247000	1400000	1960000	50600	1710000	14600	4000000	20300000	1260000	122000	281000	18700	267000	47200
EGC	5010000	1960000	256000	141000	69100	117000	7480	70300	164000	1100000	331000	1250000	108000	80600	508000	266000	689000	200000	14800000	2950000	17100000	5350000	198000	128000	5160000	38600	455000	387000	291000	161000	3470000	18000000	27200	1030000	26000	120000	1210000	738000	12900	2560000	9080	2620000	11600000	514000	89800	27000	131000	2890000	193000
EGC	4610000	4120000	32500	495000	462000	1520000	8850	60900	126000	551000	15800	757000	489000	581000	720000	175000	1250000	150000	6640000	2880000	441000	4660000	196000	105000	114000	194000	317000	1060000	162000	122000	3300000	443000	38700	230000	39200	587000	892000	2470000	44000	1650000	34800	2180000	10100000	948000	80400	199000	31500	20000	116000
EGC	1150000	861000	273000	259000	153000	429000	3920	80100	216000	194000	190000	3210000	213000	190000	75900	32200	114000	36100	12700000	20800000	55300000	6310000	189000	119000	11100000	84400	358000	804000	167000	94100	22300000	56200000	170000	686000	72600	187000	1890000	2220000	16000	4650000	12000	4200000	17200000	1520000	88700	197000	85800	247000	232000
EGC	805000	3210000	388000	278000	292000	129000	2940	76600	90600	121000	258000	1110000	323000	362000	211000	124000	398000	116000	5870000	802000	21900000	3980000	134000	69300	102000	24000	65100	715000	292000	153000	676000	28400000	63200	614000	55200	92700	1240000	1580000	33700	1620000	17300	2080000	11100000	882000	127000	192000	72000	107000	405000
EGC	1370000	1380000	628000	821000	1340000	446000	113000	30200	142000	464000	793000	1010000	749000	1640000	175000	114000	291000	64100	8460000	293000	365000	4200000	137000	69200	55700	76700	225000	378000	755000	349000	261000	300000	5660	278000	14900	123000	574000	290000	6100	1550000	4770	3210000	13000000	193000	9320	6210	28900	44600	43800
EGC	1050000	4990000	13900	220000	19900	20200	532000	75600	179000	537000	3990	1430000	251000	8030	185000	157000	300000	106000	7830000	222000	149000	4640000	147000	115000	23200	3190	194000	530000	243000	182000	143000	248000	10100	249000	34800	454000	866000	975000	39100	2410000	4480	1960000	11500000	438000	42800	38200	26900	291000	5990
EGC	1570000	388000	197000	204000	378000	51300	42700	68900	162000	632000	208000	775000	166000	453000	60900	43900	107000	15000	5210000	153000	29600	3270000	119000	68100	3850	13100	171000	619000	185000	114000	51400	36800	109000	634000	34700	156000	963000	780000	243000	1000000	14500	1710000	6660000	290000	117000	220000	92000	90600	673000
EGC	864000	4380000	65900	109000	17000	4520000	1150000	65100	168000	158000	22400	1750000	149000	5950	839000	163000	1300000	135000	6560000	71700	65600	3250000	112000	160000	9400	366000	192000	205000	412000	213000	98300	83600	30600	297000	27000	80000	1480000	1360000	12800	3140000	13100	4460000	16500000	364000	85100	57700	37000	25800	22000
EGC	1890000	5950000	184000	556000	256000	72600	1400000	87700	422000	648000	145000	1980000	588000	326000	24600	78200	167000	92000	7970000	17400000	78100000	4100000	181000	151000	21000000	43900	237000	614000	130000	108000	16900000	77900000	45600	245000	22000	464000	1240000	1900000	46500	2170000	11600	3710000	17400000	1900000	113000	444000	37900	171000	72600
EGC	3770000	2380000	159000	540000	283000	124000	391000	72700	76800	589000	240000	3280000	552000	357000	53600	61900	154000	73600	8280000	3380000	15600000	4640000	160000	248000	1970000	45500	203000	492000	303000	185000	4210000	16600000	23400	109000	12700	388000	506000	631000	42000	1330000	14700	2880000	14100000	279000	70400	29600	21000	115000	85700
EGC	908000	674000	515000	275000	154000	102000	153000	64300	246000	405000	518000	2220000	275000	183000	69100	71200	129000	100000	5150000	51700	65600	2740000	196000	157000	11600	41300	76200	471000	205000	138000	98300	84700	27500	410000	113000	119000	911000	615000	9670	4480000	19900	4040000	20700000	394000	37600	22400	52900	58900	185000
EGC	7080000	6420000	252000	571000	320000	197000	1380000	113000	86600	606000	231000	2010000	424000	401000	174000	154000	286000	102000	15800000	153000	69900	4770000	214000	110000	19700	45800	473000	843000	233000	171000	169000	46800	31800	229000	34600	69500	654000	875000	31800	2100000	28000	6550000	33200000	256000	48500	41300	26200	876000	72100
EGC	3650000	9270000	73400	305000	381000	46900	202000	75700	81300	640000	3140	1340000	314000	447000	923000	448000	1240000	380000	13900000	84100	141000	4480000	127000	110000	16500	11400	214000	1040000	693000	455000	102000	37400	76500	385000	33300	766000	1570000	1750000	58900	3070000	26300	2980000	14600000	1400000	98900	104000	50600	1350000	35900
EGC	2080000	1830000	384000	405000	490000	144000	1130000	84000	141000	217000	343000	2450000	401000	594000	85100	36400	133000	50100	6230000	16400000	56100000	3310000	125000	83300	10700000	42000	151000	689000	478000	348000	17100000	56500000	80500	315000	45400	124000	830000	756000	127000	1680000	48900	1760000	9100000	207000	92100	122000	40700	164000	294000
EGC	367000	9110000	82900	313000	489000	29600	1910000	37700	86400	365000	115000	1710000	366000	541000	511000	284000	790000	276000	5330000	2170000	2390000	3310000	198000	180000	99800	12500	88600	669000	211000	127000	2170000	2420000	28400	197000	33300	78000	1790000	3500000	4250	3670000	8820	2230000	10700000	1340000	60400	172000	29100	252000	177000
EGC	1760000	3550000	13200	245000	61100	12800	177000	96100	123000	621000	9400	1780000	301000	84100	297000	194000	476000	142000	5810000	1730000	14000000	3270000	83700	81000	4680000	8040	354000	662000	218000	187000	1940000	13400000	3000	262000	20000	70700	453000	1540000	118000	1540000	13600	3010000	10800000	284000	35900	43100	52500	74300	16700
EGC	843000	552000	223000	146000	347000	62400	4230000	66100	392000	29900	249000	1680000	115000	472000	104000	48800	88100	91500	8290000	7370000	26100000	4870000	203000	108000	4000000	26200	159000	302000	250000	143000	7540000	26500000	61900	459000	7490	221000	2400000	1280000	91800	2320000	130000	1970000	10200000	927000	61300	114000	60400	111000	142000
EGC	7560000	4410000	257000	332000	145000	19300	1660000	87800	163000	1120000	317000	1180000	312000	162000	99300	204000	216000	156000	8740000	165000	109000	2550000	230000	109000	24800	8260	88200	679000	1160000	231000	133000	91100	81900	814000	34900	291000	2080000	4610000	111000	2130000	30800	3140000	12000000	1400000	136000	208000	89000	149000	37000
EGC	2570000	20300000	477000	503000	42000	6010000	8600	81300	59300	218000	624000	2420000	553000	55800	193000	105000	374000	105000	8650000	177000	150000	3810000	150000	129000	27100	458000	319000	881000	924000	376000	224000	144000	40900	651000	22100	245000	1500000	1490000	53800	1340000	350000	4270000	17900000	1050000	178000	103000	78200	36700	40200
EGC	391000	1720000	209000	237000	250000	29600	278000	45000	122000	168000	230000	2100000	239000	332000	690000	146000	1140000	115000	5910000	220000	42600	3800000	193000	327000	25100	14800	117000	228000	67900	72700	86100	59000	25800	224000	22800	112000	660000	818000	119000	1310000	1520	2590000	12300000	357000	51200	35600	36800	95200	82300
EGC	13200000	3560000	542000	123000	69100	45100	493000	94300	150000	1730000	552000	1520000	137000	81100	79500	238000	102000	249000	11400000	161000	73600	3450000	278000	131000	9810	11400	93600	387000	244000	131000	143000	106000	18100	381000	21400	147000	898000	1190000	124000	1610000	9430	5090000	26000000	262000	55500	54600	61300	449000	47400
EGC	563000	358000	138000	271000	32900	81000	68600	94300	329000	138000	150000	1150000	253000	60200	23000	27700	23500	31400	7120000	129000	58800	3770000	158000	266000	8320	29100	98800	896000	384000	103000	112000	27700	24800	251000	6510	404000	1590000	903000	69300	3270000	65200	2810000	13600000	316000	80700	157000	33800	124000	55200
EGC	15600000	1700000	729000	1800000	632000	230000	451000	101000	102000	1510000	832000	1330000	1960000	759000	102000	82600	142000	61900	7520000	96100	66100	4160000	147000	143000	22900	77300	385000	1290000	533000	274000	162000	37200	49200	568000	20500	81200	1530000	1730000	126000	2440000	9800	2290000	8550000	647000	98200	68600	75200	183000	242000
EGC	973000	3820000	900000	415000	124000	57700	42600	99100	84200	584000	902000	789000	408000	141000	2630000	808000	4440000	692000	8490000	1270000	2870000	3560000	152000	85100	997000	14000	364000	400000	1770000	580000	1320000	3360000	47500	759000	20900	97600	2150000	2010000	4360	4120000	34200	2480000	11200000	988000	64200	146000	103000	311000	101000
EGC	11000000	1050000	610000	510000	265000	256000	30200	73900	109000	1250000	790000	1580000	484000	352000	302000	241000	554000	228000	11400000	148000	348000	4950000	162000	77400	148000	63900	456000	1040000	186000	105000	194000	231000	105000	626000	21200	268000	1310000	1130000	80400	1920000	31900	2300000	10300000	401000	93600	159000	91000	248000	279000
EGC	3360000	3570000	17200	187000	24200	14700	2270000	87800	234000	1210000	2920	1500000	156000	23600	497000	382000	753000	300000	7000000	99000	13800	3990000	252000	98100	6640	9180	296000	633000	95800	101000	75400	31300	18300	98400	25200	145000	1180000	903000	48100	2170000	4440	3070000	13900000	384000	45100	22200	16500	305000	33300
EGC	2050000	6160000	333000	322000	624000	92000	1440000	82300	85300	858000	402000	1970000	321000	744000	33600	67100	106000	143000	10700000	934000	1170000	4440000	174000	113000	56700	22200	105000	581000	1460000	542000	1020000	1130000	26400	209000	33800	215000	881000	1730000	252000	1390000	15300	2560000	14800000	1180000	91300	220000	34500	202000	132000
EGC	19800000	3260000	1030000	1230000	146000	251000	186000	59000	135000	2310000	1040000	1580000	1180000	171000	314000	337000	571000	324000	6450000	48500	61500	3950000	169000	91200	1020000	59100	264000	433000	2510000	901000	194000	137000	35500	785000	37600	148000	772000	1250000	20200	1540000	15200	1970000	7520000	643000	65000	31300	95400	76700	78300
EGC	15500000	5190000	1190000	1730000	1060000	424000	435000	66000	78200	6560000	1440000	2520000	1970000	1220000	272000	1160000	438000	846000	7420000	165000	32600	3300000	186000	645000	3120	97800	217000	1070000	124000	100000	131000	59200	19100	707000	24200	172000	547000	437000	252000	826000	30700	3650000	17900000	225000	44200	106000	89300	78000	44100
EGC	4020000	14000000	599000	169000	133000	119000	948000	102000	75500	340000	646000	1620000	168000	230000	223000	94000	318000	95200	6910000	4140000	18500000	4120000	114000	101000	6410000	45900	227000	888000	330000	267000	4190000	19200000	27700	465000	44400	172000	864000	1560000	18400	2310000	16600	3020000	15900000	636000	92500	118000	60300	216000	89200
EGC	5000000	5870000	166000	922000	213000	275000	244000	70500	99300	1040000	236000	1500000	780000	242000	115000	87700	260000	101000	7900000	57400	32400	3380000	147000	129000	3440	60300	170000	670000	158000	101000	180000	33600	40000	872000	20700	120000	796000	3480000	72900	2720000	7540	2130000	11800000	550000	94900	244000	97200	72200	310000
EGC	24400000	1660000	26800	1010000	1800000	785000	547000	111000	456000	6810000	7410	1470000	973000	2390000	1230000	2010000	1890000	1770000	9950000	2070000	11900000	4380000	304000	256000	2840000	132000	322000	871000	2020000	722000	2190000	12600000	34900	942000	31700	130000	3660000	3100000	25300	3040000	22400	2510000	8910000	1520000	190000	201000	112000	169000	52300
AGC	34300000	6140000	72600	784000	75300	1880000	938000	64200	100000	5010000	80200	1990000	892000	101000	1440000	1240000	2320000	1100000	10900000	97400	52000	4280000	176000	95200	8460	217000	625000	1670000	485000	211000	287000	18600	24000	334000	16900	374000	941000	2750000	303000	4070000	10900	2820000	13700000	1400000	101000	237000	47800	261000	65600
AGC	474000	2420000	98600	48600	8900	29800000	2090000	79300	693000	62400	92900	1960000	45100	1230	217000	43100	312000	24400	4680000	172000	862000	4580000	187000	251000	374000	1550000	146000	209000	109000	108000	295000	1050000	34000	111000	32400	117000	3070000	1660000	4650	4250000	9840	2950000	13900000	1950000	133000	27500	12000	20000	42100
AGC	83600000	3810000	795000	135000	38000	246000	1310000	78400	118000	3940000	943000	2480000	129000	27200	365000	115000	811000	124000	6860000	5210000	488000	3690000	241000	182000	71400	76200	164000	586000	346000	175000	5510000	434000	32400	741000	20900	138000	1010000	2210000	64800	2460000	20700	1650000	9260000	522000	169000	116000	91400	225000	154000
AGC	49700000	459000	1750000	1300000	898000	178000	832000	48600	128000	3100000	2310000	1480000	1180000	1030000	291000	130000	590000	106000	6060000	635000	22800	2780000	276000	226000	17800	56300	260000	784000	283000	179000	530000	67300	89100	1270000	32400	762000	1620000	3240000	43700	1770000	14300	3010000	10800000	1230000	142000	151000	165000	135000	66700
AGC	8640000	1980000	194000	143000	44300	76200	1330000	94800	146000	723000	291000	638000	173000	32700	58500	226000	149000	227000	3610000	161000	150000	2960000	106000	50200	4150	20000	72400	411000	143000	109000	159000	42700	8640	355000	15300	41100	600000	1330000	19600	2190000	3750	3130000	15600000	327000	45900	106000	45400	102000	56500
AGC	2170000	612000	35800	50600	3790	24400	1400000	112000	143000	121000	43500	938000	61500	1910	16500	13600	27300	26900	6590000	209000	54500	2820000	83300	85100	38500	6270	116000	241000	108000	46900	43800	37100	15800	382000	28000	127000	1090000	532000	4200	2080000	2230	2200000	10800000	665000	51700	38800	39300	699000	42800
AGC	523000	12700000	78300	494000	106000	244000	601000	92900	181000	108000	60400	1420000	481000	136000	240000	56800	363000	42700	3520000	82600	19200	2330000	175000	135000	10500	48800	78300	572000	133000	65900	146000	51300	27900	825000	25200	162000	1620000	990000	10600	3650000	2470	2100000	8110000	676000	162000	52300	119000	80600	27600
AGC	3860000	1290000	576000	307000	88100	201000	2430000	85400	63600	778000	498000	1430000	305000	127000	131000	119000	238000	88900	19200000	153000	55100	3450000	483000	339000	4420	53500	164000	545000	279000	176000	172000	37200	29700	716000	32200	193000	1270000	2170000	146000	2060000	29700	2130000	9890000	724000	129000	164000	91200	174000	93200
AGC	4030000	5260000	43400	277000	82700	11800	691000	106000	158000	752000	17900	1080000	266000	119000	458000	355000	988000	333000	7390000	199000	55200	3210000	257000	148000	18100	9990	239000	619000	206000	142000	86100	29700	7620	187000	9770	131000	708000	1070000	38700	1640000	14000	2530000	12600000	474000	38600	69700	33500	157000	59200
AGC	2040000	3800000	133000	1500000	571000	5920000	419000	49100	184000	398000	192000	1460000	1290000	784000	334000	109000	545000	134000	9300000	327000	417000	3840000	251000	119000	38000	408000	185000	378000	195000	80000	451000	383000	72800	1430000	31100	175000	3120000	2870000	19300	1640000	19100	1740000	6510000	2680000	123000	101000	221000	42700	368000
AGC	636000	1330000	39100	146000	14000	22500	562000	63600	158000	84400	3970	787000	112000	8050	19900	55900	22500	59700	9770000	1070000	1730000	5540000	59600	53000	133000	4230	228000	736000	454000	177000	1240000	1770000	11600	168000	21800	108000	2270000	1140000	22600	2250000	9050	3670000	15900000	541000	157000	123000	20400	45500	20800
AGC	6810000	2080000	215000	113000	55000	53700	226000	90100	192000	359000	260000	807000	129000	51500	114000	106000	204000	105000	5360000	110000	60100	3180000	104000	65300	21900	20700	75500	347000	148000	104000	62400	17200	44900	488000	15800	116000	917000	1180000	56100	3150000	17900	2320000	11600000	354000	47800	95600	65300	203000	162000
AGC	786000	2410000	100000	815000	118000	489000	290000	63200	206000	99500	83300	1580000	785000	154000	38000	37300	77200	24600	6990000	2280000	5180000	3490000	304000	304000	5030000	82000	90800	377000	316000	214000	2700000	5680000	30700	632000	27400	114000	2100000	2050000	9610	2570000	2220	3940000	20300000	1050000	135000	56400	84400	97200	32700
AGC	2990000	4340000	643000	780000	61400	225000	668000	130000	90000	445000	756000	1430000	672000	79300	195000	106000	299000	60500	12400000	77600	92100	3360000	132000	176000	26800	55900	67200	335000	234000	103000	129000	32200	89700	711000	117000	144000	956000	1090000	93100	1640000	19000	2960000	13100000	792000	98500	42300	99200	385000	185000
AGC	486000	2250000	70600	169000	50700	70200	420000	89300	422000	151000	79100	1290000	181000	50900	167000	44300	254000	80800	6810000	118000	31500	3560000	339000	259000	11900	21800	59700	319000	133000	65500	183000	42400	17300	565000	15400	236000	2510000	1230000	5050	3250000	42900	3740000	15500000	1210000	78800	32500	79300	192000	26800
AGC	96400000	941000	3900000	193000	18300	25600	413000	73600	213000	9160000	4640000	1820000	165000	13400	464000	187000	905000	198000	7140000	117000	40700	3000000	527000	248000	6360	6880	96300	95700	194000	70300	62300	43300	28600	677000	46500	124000	805000	661000	1560	2720000	9810	2870000	14900000	449000	83800	24600	73600	951000	104000
AGC	50700000	3160000	966000	172000	89200	50400	276000	83100	96100	3080000	1250000	1940000	195000	84100	638000	553000	1160000	623000	6160000	284000	55800	4290000	134000	132000	12800	17600	109000	273000	131000	94400	171000	18200	21100	560000	18500	83900	491000	1340000	17300	2880000	4180	2250000	16700000	396000	65800	82900	78600	188000	110000
AGC	596000	5680000	62700	1460000	140000	2210000	155000	85100	231000	179000	90500	1800000	1410000	206000	20800	14700	46100	29000	15700000	554000	31100	3680000	453000	379000	14400	230000	101000	369000	232000	115000	463000	84500	219000	502000	36600	292000	3600000	3680000	9620	5050000	32200	2480000	9360000	1800000	342000	26000	57100	577000	247000
AGC	2810000	2800000	40600	562000	224000	21600	108000	168000	85300	676000	5700	3910000	617000	281000	70300	30700	98700	60700	6730000	217000	70600	3100000	402000	219000	14800	5750	322000	887000	695000	328000	197000	69900	54000	2230000	39100	181000	4280000	5340000	5750	2370000	73000	3530000	15100000	1710000	244000	315000	307000	21300	168000
AGC	173000	371000	194000	69700	26200	31000	1770000	82200	229000	227000	183000	1800000	86800	24500	48200	13900	63500	9520	6940000	935000	1340000	4510000	212000	172000	133000	14800	255000	967000	172000	103000	979000	1330000	30400	89600	12200	133000	4370000	2790000	37900	2910000	9220	1760000	9190000	1250000	147000	166000	14900	59200	15600
AGC	311000	2480000	42700	23400000	4050000	78300	479000	123000	195000	10200	9680	1210000	24100000	5260000	3940	11000	32300	29000	1900000	1510000	63600	1200000	176000	155000	14300	24200	91900	470000	1090000	733000	1330000	80400	184000	6220000	17900	1280000	5420000	2520000	323000	3050000	268000	1560000	4700000	583000	3430000	1840000	727000	17100	1520000
AGC	43700000	3530000	815000	435000	64800	359000	531000	85100	191000	3590000	823000	1590000	395000	136000	207000	53700	440000	75400	7970000	72200	80700	2350000	451000	319000	11900	68100	92600	470000	161000	116000	165000	35500	57900	1170000	5590	61400	937000	309000	7160	3670000	8050	1910000	9220000	435000	22100	2950	156000	127000	269000
AGC	237000	2120000	25800	262000	6820	282000	63500	113000	211000	4060	1120	1810000	294000	6880	2870	1530	25000	6440	8290000	88100	41100	4680000	118000	91900	19400	72300	129000	75200	82900	72000	147000	21300	16200	180000	23600	46400	1250000	1170000	1780	2280000	5910	2730000	14100000	446000	68500	76700	29300	108000	141000
AGC	2310000	4280000	230000	155000	35400	63900	872000	37300	380000	2340000	222000	1160000	145000	45800	20800	108000	75600	212000	4280000	77600	39600	3640000	148000	126000	22700	32900	32700	292000	187000	115000	122000	59200	15600	393000	14700	72700	2260000	900000	3010	4690000	4470	2130000	11200000	659000	99500	32500	55300	220000	41300
AGC	9500000	981000	856000	112000	24200	115000	498000	74700	78000	1200000	1150000	1510000	140000	17500	194000	133000	67900	129000	10400000	102000	31500	4250000	238000	101000	4990	24100	22200	243000	329000	195000	128000	22000	67700	700000	48100	66100	2050000	1470000	13900	1840000	6790	3200000	17100000	1060000	90800	337000	105000	624000	141000
AGC	1980000	7040000	228000	135000	590000	159000	1220000	115000	49600	391000	375000	1570000	173000	591000	319000	107000	539000	63500	7560000	975000	1200000	4710000	217000	176000	82300	37400	427000	524000	74000	61700	1040000	1120000	13400	305000	8530	109000	793000	1460000	14300	2240000	3730	1690000	8260000	778000	21500	20900	34700	513000	70900
AGC	398000	473000	41400	135000	4880	289000	2920000	78100	128000	740000	23400	2370000	102000	7390	8710	9630	21700	32000	4220000	84100	35400	3960000	112000	138000	6210	2770	118000	975000	115000	78700	91100	61300	8350	89700	11500	194000	1360000	1130000	31100	3600000	4010	1750000	7550000	512000	98000	39900	9520	7080	15200
AGC	1300000	4100000	61900	246000	165000	48300	1150000	72700	296000	1170000	71900	1380000	271000	277000	248000	318000	393000	304000	5440000	171000	34100	4040000	173000	126000	8070	22500	200000	661000	252000	113000	78700	123000	7160	82100	31600	104000	2700000	2030000	14300	3320000	10800	3960000	18700000	1020000	105000	107000	14800	164000	29600
AGC	170000000	2050000	7610000	4870000	1510000	230000	2340000	90600	117000	6240000	8830000	3150000	6190000	1940000	828000	209000	1650000	245000	16900000	401000	279000	4200000	246000	124000	46300	48500	644000	660000	388000	167000	256000	408000	106000	736000	76700	69500	871000	1650000	30800	1510000	68800	2230000	10300000	1610000	187000	234000	99200	379000	422000
AGC	17000000	1330000	2750000	328000	287000	605000	319000	57800	487000	3270000	2600000	1530000	336000	346000	167000	412000	291000	374000	5430000	56900	32800	2440000	114000	50900	9720	116000	336000	974000	113000	80000	139000	39500	112000	291000	27100	269000	1070000	974000	65900	2440000	15500	3300000	14300000	925000	65900	327000	53400	11900	168000
AGC	472000	592000	147000	331000	18200	54400	469000	105000	212000	43400	186000	1310000	286000	21700	253000	117000	408000	136000	5690000	125000	59300	2830000	202000	134000	25700	14800	190000	374000	186000	96200	164000	20000	66800	1150000	11500	531000	1490000	1220000	4800	2410000	12500	2660000	9750000	456000	66500	17500	180000	50900	59200
AGC	604000	21500000	348000	524000	37900	477000	2650000	88800	96100	158000	345000	1280000	503000	52000	57200	19900	83800	47900	6100000	87600	27800	1230000	156000	119000	11000	79100	107000	1400000	96600	77500	102000	33200	61100	436000	32000	162000	364000	605000	48200	1780000	7760	2470000	13900000	271000	31700	45000	64900	67700	76600
AGC	41500000	867000	1000000	398000	215000	239000	2500000	73100	174000	5560000	1170000	1870000	421000	281000	358000	1460000	548000	1340000	6560000	301000	167000	3230000	213000	222000	54400	68300	92300	714000	454000	175000	156000	224000	28100	676000	27100	74200	1180000	1000000	15700	2740000	11800	2450000	12700000	1150000	150000	239000	90500	79000	273000
AGC	11500000	2350000	8270	1190000	9830	9880	446000	122000	205000	930000	11700	1100000	1240000	10200	47600	30200	144000	56400	10400000	40100	44500	3670000	409000	263000	8180	8470	232000	297000	321000	116000	187000	23500	52200	144000	26400	83600	3010000	2090000	5080	4750000	16400	2490000	10300000	1860000	196000	55100	25500	115000	112000
AGC	498000	5950000	27100	164000	5330	28700	433000	88800	231000	72700	8560	1610000	130000	8730	148000	68900	204000	20800	6890000	124000	121000	4740000	312000	230000	30200	11300	154000	271000	1310000	1100000	97000	79700	18700	398000	35400	84600	919000	1300000	7380	3170000	7020	3110000	16400000	672000	63000	35900	47900	117000	24600
AGC	1820000	2640000	240000	163000	26000	28200	1290000	53800	219000	71100	205000	1630000	159000	20700	54500	66600	36400	65900	5860000	111000	36400	3000000	218000	133000	21900	15000	75100	593000	135000	90600	135000	31800	13300	393000	17500	89800	1720000	1010000	7040	3220000	11600	2830000	14500000	608000	169000	40100	57200	169000	43200
AGC	635000	5070000	274000	1450000	478000	473000	250000	102000	97200	374000	391000	3260000	1350000	632000	7310	23400	31100	28500	8790000	137000	94300	2660000	116000	160000	7720	87000	157000	897000	191000	120000	138000	45400	43300	459000	31000	276000	481000	1230000	176000	1620000	9840	1890000	8090000	718000	140000	712000	58200	190000	51500
AGC	4410000	805000	85000	155000	388000	26500	457000	86800	162000	2510000	99600	1180000	185000	557000	221000	611000	338000	513000	4510000	38600	141000	3520000	170000	94700	15200	23400	140000	345000	175000	93900	105000	93300	10300	138000	73900	204000	954000	724000	28100	2700000	8230	3080000	14000000	275000	61100	21700	24900	117000	37400
AGC	2760000	654000	27600	127000	31400	6490	392000	86800	104000	1000000	62600	1850000	106000	17500	396000	81000	757000	76600	6770000	72700	83900	4160000	346000	169000	23300	2180	306000	362000	403000	238000	141000	103000	14400	449000	75500	433000	605000	1390000	26500	1470000	9120	2730000	14400000	448000	83500	310000	68100	50900	28800
AGC	690000	75900	27800	114000	14600	19900	695000	60500	100000	197000	6930	2510000	74900	5500	8450	6160	33100	54400	8390000	108000	55200	4380000	145000	142000	20000	3890	96000	263000	148000	110000	171000	39900	20900	55100	45400	124000	1050000	1660000	18200	2830000	17100	3960000	19500000	579000	96400	29000	12300	111000	31700
AGC	6950000	462000	550000	167000	153000	161000	473000	101000	293000	584000	771000	1180000	251000	175000	86900	65300	55600	84000	9760000	50200	49600	4810000	218000	113000	4030	39000	407000	512000	697000	552000	135000	62800	80500	762000	27700	176000	2290000	3550000	24500	3550000	93200	5800000	28000000	824000	83200	152000	90900	136000	284000
AGC	1220000	1040000	91000	597000	52200	263000	287000	50600	343000	159000	103000	2040000	653000	84900	43600	34700	31200	41200	6440000	158000	146000	3870000	189000	115000	11400	63800	104000	540000	390000	137000	109000	75200	34000	715000	12300	113000	2660000	2320000	55300	2880000	12700	2820000	14300000	1250000	114000	359000	82300	116000	40900
AGC	946000	1900000	381000	129000	643000	1090000	1110000	74900	260000	39100	430000	1500000	163000	831000	48300	24900	70400	37400	8430000	129000	119000	4650000	193000	80400	16600	159000	441000	1040000	365000	112000	93700	67100	176000	591000	33200	338000	2620000	1530000	157000	2100000	51300	1520000	5540000	833000	234000	234000	86900	54400	403000
AGC	9650000	2530000	139000	376000	754000	230000	185000	54800	378000	616000	200000	889000	352000	849000	92400	76800	198000	89800	4140000	3020000	10700000	3070000	156000	102000	2610000	53700	186000	537000	542000	399000	3190000	11200000	52400	576000	20800	212000	2080000	3180000	7010	3070000	10200	1560000	5810000	1140000	83800	229000	70500	12200	268000
AGC	195000	456000	21100	416000	2820	12700	678000	87300	90700	22400	5240	770000	348000	3820	2050	5160	12200	11800	14100000	213000	86700	3580000	69900	84200	8020	3120	168000	625000	410000	243000	322000	63600	36900	49000	42400	72100	3110000	1360000	14500	5890000	10900	2710000	13200000	798000	213000	44700	7750	112000	60000
AGC	9190000	39600000	21900	402000	237000	116000	484000	28300	218000	2910000	5720	1460000	397000	275000	364000	351000	632000	317000	7540000	155000	27100	2300000	115000	115000	27500	59000	269000	599000	128000	63700	111000	14300	57500	2810000	31100	92600	1140000	1830000	55300	2320000	7500	2950000	13800000	534000	30200	219000	348000	47000	109000
AGC	12700000	543000	598000	157000	10300	210000	3310000	88200	46500	4240000	692000	1440000	182000	13300	127000	633000	200000	654000	11400000	149000	94700	3830000	154000	143000	9640	56600	145000	832000	109000	96200	128000	87700	17400	418000	13500	42100	851000	1020000	53800	3050000	6810	3080000	14500000	421000	21700	131000	71900	88500	60400
AGC	271000	991000	24500	77400	5530	17600000	2130000	66100	219000	23700	19600	1120000	80300	16600	14700	24900	54500	36600	7880000	404000	9140	2660000	154000	143000	25800	1000000	29200	539000	138000	98500	448000	99500	98400	282000	13000	71600	1120000	749000	4720	1990000	6000	1960000	7760000	386000	121000	46000	46200	40300	49800
AGC	868000	2080000	10800	395000	4810	42100	708000	74200	251000	461000	2280	2490000	404000	11600	267000	75900	417000	66700	8820000	101000	51000	4830000	227000	137000	4960	5920	616000	442000	187000	124000	144000	42800	7430	393000	30300	98500	1710000	980000	1630	3170000	8460	3620000	16200000	683000	66600	3990	58400	88300	15400
AGC	504000	1450000	82100	139000	48000	36700	66600	63600	420000	42400	60200	984000	149000	57100	48700	8470	68800	53200	4100000	76700	69100	2550000	76800	81400	14400	18500	40900	136000	81900	55900	217000	52200	34700	335000	11400	49400	2190000	1790000	9640	5940000	9510	1470000	4880000	817000	102000	155000	36400	192000	29500
AGC	290000	1090000	106000	459000	61400	65600	53600	46200	329000	7640	165000	841000	482000	81600	318000	28200	422000	28300	5640000	260000	229000	4080000	136000	98400	31000	32200	118000	580000	415000	161000	262000	199000	49000	1910000	27600	307000	2020000	1960000	45300	3610000	95500	2200000	9310000	1640000	233000	255000	258000	87000	136000
AGC	1430000	8780000	144000	269000	3190	34100	56400	54300	109000	416000	217000	1220000	189000	1050	233000	188000	399000	185000	7370000	26200000	119000000	6010000	153000	124000	33700000	3850	671000	680000	123000	107000	28500000	117000000	18500	185000	11000	352000	1370000	904000	41400	1010000	29100	1930000	8380000	395000	68400	71900	25600	432000	32100
AGC	3360000	1430000	244000	512000	520000	49700	114000	95500	155000	522000	281000	1190000	555000	603000	562000	230000	828000	163000	11200000	12000000	38700000	4210000	180000	206000	6960000	21700	282000	525000	1700000	780000	12100000	38900000	24700	1210000	31100	239000	1360000	2020000	27100	1190000	60700	1740000	6830000	792000	188000	109000	163000	223000	92300
AGC	683000	3870000	32400	143000	117000	18500	318000	86800	56700	141000	67800	1050000	140000	153000	294000	46400	437000	57300	5910000	131000	724000	4380000	101000	61600	336000	4150	535000	358000	76800	71300	265000	748000	7180	219000	23900	139000	606000	1930000	77300	1230000	29300	3130000	14900000	413000	76500	67000	31800	249000	29700
AGC	739000	967000	301000	182000	139000	484000	1210000	38200	394000	104000	288000	1220000	153000	197000	73700	59500	165000	90200	4620000	272000	486000	2470000	338000	192000	40300	92400	245000	764000	157000	85500	362000	404000	77200	271000	26600	298000	932000	467000	17100	2440000	10100	2490000	12800000	266000	75600	56100	37200	512000	115000
AGC	90000000	7280000	2850000	947000	153000	5110000	213000	81200	52900	5890000	3200000	1560000	959000	179000	431000	267000	984000	240000	18300000	57400	72500	2850000	272000	111000	31100	522000	239000	170000	172000	68600	99300	64900	101000	1490000	46900	158000	332000	1630000	9490	1120000	22100	3000000	11700000	375000	42000	65600	217000	148000	349000
AGC	735000	11900000	189000	385000	543000	384000	406000	63200	265000	432000	259000	779000	385000	795000	695000	293000	1070000	267000	4450000	19500000	70400000	3350000	178000	96500	21300000	70100	353000	1700000	297000	119000	21700000	73300000	33800	458000	17400	1080000	1180000	1030000	144000	754000	18100	1280000	6330000	291000	128000	601000	74200	51500	157000
AGC	768000	1540000	40900	151000	52500	120000	399000	69000	308000	103000	14100	1070000	182000	56300	526000	98800	782000	62700	3750000	101000	33600	2880000	130000	62900	13300	41000	40600	278000	108000	114000	188000	85200	13900	128000	18500	107000	3030000	1730000	12500	4800000	23400	1870000	8200000	1070000	126000	137000	17700	141000	59100
AGC	805000	1180000	172000	67100	2880	24700	354000	89600	213000	257000	259000	1420000	103000	10800	112000	34000	173000	41300	4730000	136000	69500	2550000	115000	87000	7130	4360	125000	306000	190000	76000	166000	79600	17600	361000	13100	71100	2170000	1410000	4390	3550000	2000	3380000	14100000	718000	99200	39800	51600	353000	29800
AGC	549000	1560000	304000	1010000	289000	203000	377000	73600	273000	160000	392000	4690000	1060000	298000	78300	38500	239000	32200	11400000	169000	106000	3760000	391000	664000	39800	59300	372000	863000	206000	117000	170000	80900	31800	134000	47900	275000	1100000	1980000	109000	4010000	22000	3190000	18800000	874000	131000	140000	20600	171000	32000
AGC	1110000	1490000	105000	803000	541000	1270000	897000	138000	194000	152000	125000	2700000	878000	682000	46500	25900	89900	29100	11600000	230000	65600	4620000	531000	296000	1100	207000	201000	1090000	372000	195000	205000	122000	161000	599000	58500	606000	2310000	1180000	420000	1660000	24700	3980000	18300000	954000	227000	121000	89300	40600	515000
AGC	410000	3980000	170000	348000	243000	58700	793000	53900	168000	791000	248000	1790000	419000	297000	237000	148000	328000	130000	5800000	312000	523000	3920000	441000	225000	39700	19100	25100	311000	147000	117000	386000	536000	15700	915000	9950	102000	1940000	1790000	60100	3180000	6520	2020000	9710000	1020000	205000	90100	140000	364000	22800
AGC	1390000	3050000	215000	67300	10800	10800	1030000	92500	191000	334000	163000	1570000	76800	6280	24600	34700	7540	43500	8290000	57800	35300	3670000	189000	170000	11000	11900	107000	225000	112000	99200	61300	67400	19400	32200	29400	57400	1370000	1880000	8480	4250000	4030	2610000	14200000	681000	50400	28400	9590	150000	11500
HC	605000	7300000	97200	683000	397000	59900	14100	42500	311000	55500	135000	1720000	598000	513000	619000	52200	955000	58600	6880000	244000	467000	3760000	141000	222000	143000	14000	671000	1080000	311000	121000	275000	601000	21600	82800	78900	160000	2020000	2020000	26400	2660000	72100	2570000	9840000	990000	149000	59400	12000	206000	188000
HC	4860000	2100000	154000	232000	823000	332000	9770	66200	187000	536000	201000	1070000	170000	1010000	46300	48600	88100	86300	5770000	12800000	28400000	3660000	124000	142000	7700000	77600	63600	197000	847000	317000	12800000	29200000	78200	350000	28600	189000	2310000	2130000	148000	1420000	43500	1650000	6780000	2110000	70700	339000	48300	50900	376000
HC	769000	5600000	44300	439000	269000	698000	5030	61800	635000	338000	16300	1610000	474000	303000	681000	179000	1010000	220000	8220000	6530000	11200000	4980000	319000	773000	1000000	125000	500000	709000	583000	234000	6270000	12800000	51200	236000	42900	364000	3620000	795000	108000	2620000	73500	2600000	11600000	1150000	186000	173000	46900	282000	161000
HC	1410000	5840000	9680	1920000	161000	37700	4350	102000	216000	1010000	15300	1870000	2000000	162000	330000	126000	455000	106000	6480000	282000	313000	4250000	177000	267000	120000	29000	522000	644000	380000	240000	428000	350000	62300	269000	61100	125000	1130000	1060000	23100	2310000	43400	3730000	17300000	1130000	62400	48100	33700	43500	94300
HC	298000	161000	111000	121000	38500	2560000	3780	101000	242000	10000	139000	1360000	134000	55400	31800	7120	86600	38000	5440000	765000	2550000	4480000	222000	625000	490000	246000	80400	278000	44000	74500	749000	2550000	46000	37100	62500	100000	2070000	1060000	12400	1910000	59400	2130000	8040000	1360000	67000	38500	6840	30900	179000
HC	624000	3210000	98600	477000	55600	20200	6580	48300	218000	426000	72900	2290000	470000	34400	21700	36100	69900	40900	11600000	10200000	27500000	3330000	107000	131000	5200000	3390	207000	1120000	624000	135000	10400000	29400000	14900	132000	74700	106000	1000000	1160000	5550	2380000	231000	3140000	14700000	946000	125000	167000	31700	15500	71300
HC	393000	940000	21600	647000	564000	2210000	6800	66500	165000	237000	3980	1110000	597000	694000	331000	51300	499000	38800	4380000	140000	14600	5260000	141000	140000	8870	257000	67100	85500	95000	81100	84100	87800	24800	75700	36000	73200	2130000	1170000	3510	1820000	19800	2260000	8060000	1910000	59600	43100	11800	22900	113000
HC	797000	1930000	148000	454000	738000	881000	4080	77500	303000	258000	171000	2350000	568000	926000	437000	119000	680000	87500	13100000	734000	93000	4910000	139000	229000	35500	186000	234000	460000	459000	332000	805000	95800	39700	65100	40700	130000	1440000	3570000	31800	2720000	168000	2780000	11000000	1740000	149000	234000	12100	634000	69600
HC	338000	521000	253000	314000	611000	471000	4840	90700	293000	29400	276000	1690000	306000	719000	38900	7380	52100	64300	4910000	42500000	19400000	4120000	168000	213000	5440000	85100	77400	347000	122000	58200	38100000	21000000	44300	282000	99900	142000	1190000	1030000	19800	1940000	4440	1590000	6420000	970000	47100	108000	47500	59600	113000
HC	5680000	8420000	616000	312000	82100	113000	1580	62300	193000	320000	634000	2100000	334000	96200	68900	52200	144000	69300	12900000	147000000	54300000	5460000	270000	513000	12800000	33200	431000	504000	120000	67700	144000000	51300000	93500	483000	71200	135000	2660000	3510000	112000	3540000	153000	3950000	17300000	2510000	77100	136000	65300	194000	131000
HC	1350000	3560000	292000	564000	485000	261000	8170	52100	136000	567000	257000	1630000	683000	427000	58400	38300	84300	36500	11900000	1550000	2830000	6640000	204000	198000	152000	92300	183000	244000	142000	117000	1620000	3010000	136000	179000	251000	181000	3870000	5250000	2080	2620000	29800	3150000	17200000	4510000	49600	202000	26600	119000	452000
HC	243000	3350000	191000	2530000	1030000	76900	6810	81300	166000	28600	147000	1110000	2690000	829000	225000	39400	399000	113000	5310000	12100000	37700000	3330000	136000	164000	15100000	24800	32500	251000	67300	74600	13100000	38800000	10700	234000	27600	44100	1600000	1060000	8520	3600000	1510000	2370000	7240000	702000	90800	191000	37600	36400	69800
HC	756000	517000	49900	123000	65600	90700	1850	62400	325000	529000	63200	2990000	150000	61100	411000	123000	733000	133000	7100000	5250000	24900000	5070000	142000	334000	7790000	33300	1460000	735000	120000	68600	5340000	25500000	30200	70000	44100	555000	1880000	1190000	178000	3080000	13700	3320000	14300000	1200000	62100	105000	8180	156000	10300
HC	293000	3820000	95500	173000	148000	27900	12000	52000	314000	182000	168000	2190000	137000	188000	114000	18400	200000	71600	5550000	5410000	1440000	4510000	197000	264000	106000	15400	349000	720000	116000	69700	6030000	1310000	47400	57200	53700	198000	3110000	2720000	33600	2920000	26100	3370000	14100000	2330000	148000	291000	8900	195000	61600
HC	220000	8320000	105000	180000	136000	392000	5020	56700	410000	18500	74300	2950000	211000	165000	200000	22200	348000	21100	7560000	117000	70300	6540000	160000	305000	215000	87200	354000	948000	159000	93500	164000	66600	36600	189000	24900	149000	2790000	2190000	20200	5030000	203000	2730000	12700000	1280000	137000	215000	29600	35100	101000
HC	327000	119000	231000	90700	45400	94100	4160	128000	149000	56100	190000	1010000	69800	69800	65500	29200	109000	36000	3980000	239000	517000	3900000	185000	307000	336000	57500	70900	488000	109000	96000	266000	565000	39700	120000	91900	126000	1090000	1760000	32300	1260000	9890	2740000	11500000	1820000	55900	220000	25700	26100	83600
HC	1240000	4740000	52500	29500000	6140000	151000	6650	153000	156000	295000	40300	4100000	29600000	7180000	561000	95100	940000	123000	3180000	2960000	5360000	2440000	98600	380000	923000	41400	811000	916000	4180000	1840000	3210000	5700000	247000	8560000	138000	2270000	3010000	827000	2250000	1240000	1940000	4170000	17500000	386000	1220000	304000	1150000	49700	3980000
HC	1120000	10900000	55100	387000	107000	24100	14600	77700	312000	1260000	10100	1850000	360000	151000	643000	385000	1020000	386000	12800000	2440000	5900000	3670000	152000	157000	910000	9790	558000	609000	304000	208000	2720000	5810000	60000	419000	129000	139000	3580000	4760000	25300	2930000	65100	4160000	20300000	2960000	300000	708000	59500	43800	35800
HC	355000	543000	290000	700000	294000	636000	3850	114000	428000	20800	270000	1810000	667000	335000	98000	36500	167000	28900	12200000	12600000	54500000	4570000	122000	253000	20100000	132000	349000	400000	391000	140000	13400000	57200000	181000	355000	74700	607000	3780000	1560000	61600	4530000	214000	3580000	14700000	815000	159000	118000	63400	46400	514000
HC	334000	15800000	140000	352000	60500	45200	2900	57800	221000	378000	77400	1320000	455000	81900	34800	30900	70000	45000	4640000	9790000	35000000	4600000	121000	140000	8790000	24800	298000	435000	349000	222000	9900000	35000000	59100	143000	48900	192000	1250000	1800000	26800	1820000	43000	3220000	15000000	2350000	45600	163000	13000	70900	35100
HC	635000	2300000	115000	279000	99100	15100000	11700	113000	192000	42500	60100	1750000	234000	146000	31700	8460	45000	11900	4160000	1080000	712000	3240000	160000	308000	385000	827000	105000	361000	127000	112000	1320000	676000	77800	172000	127000	144000	875000	2680000	41000	1750000	17500	2990000	11500000	1590000	82100	154000	31100	5960	441000
HC	710000	2360000	11300	274000	68200	25200	2330	111000	398000	483000	1000	1230000	255000	116000	2450000	403000	3940000	397000	10300000	17600000	1640000	5760000	208000	296000	1040000	6170	713000	642000	209000	98400	19800000	1720000	53000	55600	62900	45800	5030000	3240000	67900	4810000	23500	3820000	21400000	2600000	139000	652000	10000	819000	135000
HC	481000	277000	131000	242000	123000	413000	2970	100000	451000	74500	105000	1860000	232000	155000	11500	12600	1850	28900	5310000	560000	78400	4060000	136000	221000	7830	58500	145000	439000	211000	186000	685000	59700	27700	347000	42700	94100	1080000	1040000	27900	1510000	23500	2110000	8120000	1070000	59800	142000	45200	50900	146000
HC	319000	586000	61000	128000	40400	112000	2620	48100	213000	26600	78800	1340000	105000	57800	27200	15500	58700	40000	3100000	107000	79100	5390000	131000	337000	40500	45000	171000	364000	80600	83800	111000	34800	14100	19600	16400	45100	615000	514000	6040	1650000	10700	2550000	10200000	581000	39000	75100	8430	116000	76500
HC	656000	962000	21300	205000	3720	238000	8110	52900	327000	209000	6810	1070000	166000	4580	158000	76100	209000	69900	6040000	38500000	138000000	3920000	176000	400000	60500000	60200	291000	527000	242000	202000	39900000	140000000	22400	74300	74800	101000	2380000	1580000	15600	2540000	20600	3340000	13700000	1340000	87200	367000	9120	29000	19200
HC	873000	632000	104000	3370000	200000	1270000	7130	39600	182000	796000	105000	1940000	3460000	223000	289000	118000	533000	108000	9440000	58900000	214000000	5190000	155000	217000	125000000	168000	479000	732000	1470000	575000	60700000	222000000	98800	73600	51300	141000	2350000	2850000	109000	3250000	2310000	2990000	12100000	1330000	173000	766000	9570	68600	212000
HC	696000	22000000	163000	1910000	111000	755000	5820	99300	340000	237000	213000	2270000	1960000	134000	93300	39300	199000	52300	10700000	2730000	9920000	4360000	182000	214000	1840000	104000	375000	875000	148000	124000	3090000	7740000	156000	418000	55400	408000	3550000	1500000	52700	2750000	2230000	3990000	17100000	1800000	117000	125000	64000	91700	273000
HC	220000	1550000	106000	128000	339000	21000	3140	96600	333000	11300	103000	1060000	106000	425000	66000	3940	97000	17000	3080000	30700	60400	3750000	110000	266000	11100	9020	59400	189000	63000	67800	54400	53300	26200	55300	64700	50600	1930000	1180000	1230	2310000	8050	2940000	8340000	1410000	55700	13000	7810	182000	32600
HC	21600000	2350000	557000	1670000	344000	401000	4740	83500	315000	2520000	701000	1500000	1750000	406000	104000	167000	271000	73400	7540000	25800000	106000000	4190000	210000	249000	37400000	85200	821000	1150000	350000	186000	28300000	109000000	56900	59800	48700	182000	2770000	1210000	62200	2450000	65500	1960000	8250000	980000	66900	75300	17000	82200	59500
HC	340000	899000	274000	943000	763000	53500	2630	62800	283000	89000	257000	1930000	1020000	938000	78400	27600	100000	8390	16200000	3150000	17800000	4530000	137000	329000	9370000	21700	324000	693000	181000	122000	4050000	16500000	72500	899000	48100	275000	3100000	3310000	73100	4190000	48200	3440000	13700000	2240000	204000	198000	106000	594000	368000
HC	556000	956000	821000	1010000	231000	954000	8570	112000	486000	117000	975000	2360000	914000	299000	81800	56500	142000	77600	11200000	4860000	23000000	2970000	324000	646000	12900000	120000	278000	638000	149000	79700	5180000	24400000	171000	760000	56100	321000	2900000	1620000	35100	3780000	1080000	3030000	11600000	1430000	104000	85600	117000	54200	433000
HC	433000	1200000	388000	204000	506000	1830000	5980	69000	70700	48800	434000	1160000	179000	620000	326000	53700	462000	66100	6040000	4370000	13100000	5210000	135000	165000	2380000	258000	298000	684000	1070000	532000	4760000	14300000	117000	332000	22800	240000	732000	788000	304000	1050000	48300	2420000	13200000	798000	88900	222000	51700	54400	203000
HC	986000	770000	194000	333000	151000	417000	11100	68000	237000	142000	179000	1020000	284000	182000	99500	47100	161000	78100	3690000	885000	1690000	3560000	146000	195000	1030000	69800	117000	443000	125000	111000	1100000	1720000	52900	199000	46600	248000	989000	953000	10800	1710000	19600	3290000	11000000	637000	43200	45600	32700	36700	117000
HC	577000	4140000	259000	229000	61300	22900000	6520	77900	246000	169000	238000	1390000	260000	69700	258000	80000	391000	49800	10600000	8890000	6690000	4530000	184000	205000	1330000	1210000	522000	377000	256000	207000	9380000	7130000	53600	209000	118000	208000	1630000	2390000	39700	2850000	63200	4000000	17900000	1630000	46500	41000	29300	26400	96500
HC	5770000	10500000	145000	6470000	2680000	7060	1060	111000	244000	999000	143000	1460000	6250000	3050000	1360000	355000	1950000	350000	7300000	21500000	75100000	3570000	192000	203000	16500000	6570	1310000	1310000	166000	115000	21100000	76000000	134000	405000	145000	156000	2330000	1590000	41900	1830000	15100000	4070000	18600000	555000	127000	694000	58000	166000	941000
HC	7380000	2830000	414000	889000	613000	22700	5490	60400	368000	2140000	456000	1780000	910000	817000	470000	372000	668000	365000	9130000	28000000	109000000	5630000	153000	174000	31800000	4830	271000	729000	319000	165000	26400000	114000000	75600	257000	88900	210000	3840000	4610000	50800	4230000	45700	1930000	9060000	3010000	156000	248000	44600	312000	282000
HC	1860000	3290000	172000	363000	60100	197000	4470	107000	299000	1150000	186000	2310000	349000	81700	121000	115000	149000	95900	9900000	21000000	4910000	4670000	233000	586000	10600000	52000	662000	213000	168000	92200	20900000	5650000	40900	53300	95900	162000	1780000	1640000	23300	1720000	77100	2380000	10000000	1580000	59000	16100	12400	290000	64700
HC	519000	2110000	605000	316000	142000	14000	3600	52400	555000	56900	587000	1450000	312000	181000	64100	20800	109000	26900	6150000	80500	74100	3690000	204000	301000	9660	2400	169000	490000	161000	83500	97400	57200	62200	319000	50700	279000	3290000	2260000	10400	2720000	10700	3330000	12700000	2120000	122000	160000	41900	229000	107000
HC	197000	370000	142000	251000	350000	214000	8360	23200	95200	13600	171000	1880000	237000	455000	44100	18500	44900	39000	5750000	137000	42500	4120000	119000	235000	11300	70900	85700	416000	57100	58500	144000	36900	10900	476000	28500	47500	677000	1070000	8030	2150000	6590	2390000	7310000	587000	48900	45900	63600	363000	36600
HC	1780000	202000	245000	487000	100000	139000	7280	88900	217000	113000	249000	1210000	407000	135000	44600	10500	13200	16100	4320000	70500	68300	3950000	156000	441000	9950	34500	59500	387000	95300	65800	140000	45800	10700	96800	27400	112000	589000	524000	14600	1770000	11500	3540000	11100000	414000	30000	95400	16600	204000	42800
HC	972000	540000	115000	310000	386000	282000	3860	50700	131000	60000	74200	1290000	296000	428000	155000	34200	251000	16000	7280000	6420000	32400000	4840000	161000	184000	6640000	66000	157000	209000	166000	76100	6000000	34700000	93900	333000	98200	292000	1280000	2100000	26000	2240000	168000	2330000	8710000	1480000	103000	123000	54200	121000	303000
HC	4000000	6030000	963000	611000	1780000	637000	3210	82000	207000	1600000	966000	2720000	621000	2240000	44400	53000	33300	86500	18800000	23700000	85100000	4510000	216000	240000	11500000	132000	379000	659000	250000	152000	22100000	83800000	118000	1270000	64000	90600	2350000	1070000	14700	3400000	74000	4230000	18200000	764000	113000	84500	160000	391000	341000
HC	581000	930000	80900	835000	657000	57500	5010	90800	185000	153000	104000	2470000	863000	793000	24800	11800	28300	27000	5480000	1100000	2110000	4890000	142000	612000	1600000	26600	206000	735000	100000	73500	793000	1910000	35500	170000	61800	110000	1670000	1870000	19400	1800000	15000	4590000	14600000	1080000	178000	106000	23800	58300	94300
HC	577000	1390000	127000	611000	550000	1410000	8480	126000	184000	46800	118000	1870000	554000	784000	17800	16000	63200	15000	5440000	11300000	12600000	4100000	147000	284000	12100000	175000	54300	404000	221000	104000	10800000	13300000	92400	95500	112000	372000	1040000	2700000	50600	1370000	50700	1950000	6860000	3380000	124000	646000	26100	33200	753000
HC	1600000	446000	113000	56100	5760	63400000	4570	69000	205000	75200	200000	1320000	51100	22600	48400	28300	47600	9330	4260000	38400000	4960000	3550000	104000	149000	2870000	2970000	189000	172000	167000	147000	35400000	4910000	121000	225000	67600	97700	1190000	910000	15500	2340000	24800	2570000	8350000	816000	70400	90200	34800	5160	61700
HC	3580000	14200000	515000	720000	143000	4770000	10300	66500	266000	209000	774000	1180000	830000	186000	47500	31500	90400	75800	9200000	163000	49600	3240000	125000	165000	4800	391000	415000	1010000	342000	206000	200000	24300	114000	2000000	13500	577000	2380000	2480000	358000	1710000	50300	1710000	5720000	621000	416000	1300000	249000	37900	240000
HC	211000	947000	35900	88700	59500	78900	7350	104000	276000	3860	39300	1800000	99800	62800	27300	4820	24300	30800	4100000	56500	26500	4080000	156000	281000	61300	26300	63600	193000	82800	85400	90400	51600	17600	56000	28000	66700	1360000	1120000	6680	2120000	2720	3400000	12800000	946000	43300	98000	9860	120000	39400
HC	331000	1050000	108000	255000	149000	295000	7610	42600	157000	64700	132000	4140000	251000	140000	39500	22400	75700	56400	8290000	12800000	70000000	4370000	133000	321000	29700000	53300	273000	339000	105000	62800	13300000	72800000	37100	102000	55800	221000	962000	2020000	29600	3520000	32100	2480000	9370000	1210000	94500	197000	11900	38000	108000
HC	131000	299000	111000	472000	349000	410000	6290	87900	191000	3040	79100	1360000	378000	412000	18400	7190	7230	25900	5030000	92800	51800	2350000	115000	258000	7590	88700	72300	385000	95300	70400	119000	30100	26200	316000	33100	102000	981000	863000	11800	1430000	9900	3030000	9330000	629000	54700	152000	50700	95400	22300
HC	298000	34800000	231000	994000	713000	470000	9900	90100	200000	28700	249000	1030000	1040000	791000	72500	27200	116000	54900	11100000	158000	94200	4480000	135000	230000	15200	69900	264000	344000	295000	136000	225000	24700	119000	338000	73900	224000	782000	785000	18100	3290000	23400	2510000	11600000	822000	48100	53500	36400	48000	954000
HC	797000	2280000	83600	301000	69800	132000	999000	39200	257000	310000	51900	1810000	294000	78400	323000	110000	498000	121000	6940000	20100000	82300000	5980000	396000	108000	16500000	43800	303000	712000	86200	90600	23000000	87900000	42700	80400	50700	216000	2820000	2130000	15000	3210000	55900	2180000	9680000	1580000	161000	290000	16100	203000	37500
HC	441000	10600000	238000	492000	463000	31000000	1470000	100000	502000	148000	223000	2200000	469000	529000	25300	13400	7600	27100	9780000	23700000	100000000	4880000	507000	165000	25900000	1500000	291000	1040000	490000	246000	25000000	101000000	81900	1130000	63000	774000	5280000	3270000	491000	2870000	139000	1870000	8960000	2160000	453000	931000	164000	18000	185000
HC	350000	2610000	124000	569000	734000	69300	443000	84500	506000	278000	132000	887000	687000	853000	507000	178000	721000	106000	9510000	727000	824000	4970000	317000	140000	36700	23300	102000	347000	107000	81900	770000	940000	19100	721000	75500	156000	3420000	1750000	64400	1750000	19100	2920000	11500000	1470000	132000	365000	84600	325000	177000
HC	1250000	5290000	799000	2030000	571000	316000	601000	67000	339000	834000	944000	1870000	1940000	634000	427000	214000	735000	177000	9680000	10100000	48600000	4340000	295000	349000	15600000	77000	341000	801000	119000	79700	11900000	51800000	45400	405000	29800	396000	2310000	1720000	294000	2120000	126000	2690000	11800000	1110000	146000	402000	67700	108000	148000
HC	974000	4410000	160000	193000	20200	126000	1060000	60700	384000	341000	159000	1110000	188000	20000	196000	73000	310000	36700	5940000	6090000	920000	5330000	192000	137000	210000	40100	311000	359000	142000	74700	6720000	1030000	22900	43800	21500	256000	3820000	2660000	59800	2820000	23800	2970000	14000000	3910000	147000	359000	10700	160000	37500
HC	841000	1020000	665000	637000	224000	844000	1140000	65600	225000	940000	753000	1190000	501000	251000	311000	167000	483000	162000	6130000	2940000	3120000	4610000	252000	143000	556000	125000	752000	661000	71100	81400	3400000	3100000	73300	77100	27800	135000	1550000	1970000	11900	1630000	32300	3020000	15100000	864000	64300	307000	7530	95100	138000
HC	9350000	1140000	440000	914000	1140000	181000	1600000	73900	225000	827000	386000	1350000	996000	1510000	197000	115000	324000	134000	11200000	35400000	42900000	5110000	186000	105000	12900000	50400	91100	1930000	281000	161000	38300000	48400000	32800	326000	33200	334000	1670000	1660000	201000	1050000	38700	1610000	7680000	1140000	564000	741000	38900	201000	66600
HC	1240000	1780000	84700	626000	48000	44100	997000	47300	389000	458000	90100	1080000	526000	68200	89200	37700	94600	49700	6480000	18000000	77700000	4600000	175000	191000	19300000	27000	341000	537000	174000	108000	18900000	83200000	39200	173000	43200	283000	1800000	1570000	47600	1570000	57600	3390000	14200000	989000	112000	190000	29700	163000	115000
HC	374000	388000	141000	1100000	978000	1110000	600000	53800	307000	239000	198000	1610000	921000	1120000	330000	60600	691000	32700	8010000	3250000	12400000	4920000	212000	149000	3520000	162000	518000	311000	108000	117000	3460000	11700000	53200	188000	95700	694000	2270000	2350000	90700	3620000	59900	3250000	15200000	986000	89500	270000	22600	16100	275000
HC	773000	10400000	584000	622000	705000	53100	1710000	64400	369000	233000	591000	2080000	628000	1020000	470000	232000	798000	189000	11800000	15800000	81300000	5650000	307000	285000	19400000	24600	688000	444000	598000	294000	10500000	86300000	108000	205000	181000	207000	2600000	4240000	140000	2030000	12000	4790000	20800000	2990000	151000	457000	30600	325000	369000
HC	6020000	2900000	28700	329000	32200	18000000	874000	65200	450000	1780000	5660	1300000	302000	40200	491000	744000	802000	649000	10500000	399000	893000	3660000	366000	278000	95500	1040000	297000	425000	748000	562000	525000	1000000	47400	262000	110000	449000	2770000	2940000	79900	2880000	31000	4200000	17900000	2250000	140000	513000	35500	11300	46200
HC	1860000	4210000	209000	544000	1240000	644000	667000	63700	458000	450000	269000	968000	436000	1490000	150000	114000	185000	89400	7410000	10100000	49500000	4430000	460000	175000	11900000	104000	261000	305000	148000	88300	11200000	49400000	104000	243000	84300	359000	2810000	2690000	86000	1370000	19400	2520000	9050000	2130000	107000	148000	37300	72800	375000
HC	6480000	1510000	498000	182000	1280000	203000	516000	66300	408000	560000	536000	3660000	230000	1490000	56200	52000	125000	49700	11500000	7090000	33800000	5430000	237000	145000	18500000	47700	141000	620000	198000	109000	7330000	42900000	146000	290000	103000	153000	1730000	1820000	14700	2360000	15400	2640000	11000000	1120000	57400	79700	30600	150000	1290000
HC	592000	228000	189000	56100	26200	40500	730000	66100	612000	300000	211000	2080000	68200	19600	243000	68100	405000	58100	10000000	822000	2330000	4220000	209000	317000	376000	31300	544000	351000	156000	103000	969000	2430000	27400	54500	51300	353000	4740000	2950000	40700	3220000	6700	3270000	11700000	1940000	155000	98500	4820	432000	15800
HC	408000	620000	191000	247000	90500	90400000	763000	79400	202000	207000	215000	1770000	244000	126000	72900	27800	79200	5520	5690000	13200000	30400000	3570000	259000	196000	6170000	2850000	280000	720000	204000	132000	14600000	32600000	232000	177000	29000	422000	1170000	608000	50300	1440000	23200	2400000	9760000	446000	105000	258000	17000	10300	372000
HC	4880000	5070000	48900	524000	520000	229000	564000	55200	123000	766000	54900	2160000	610000	623000	271000	159000	436000	143000	8010000	44800000	154000000	4380000	316000	205000	39800000	57900	175000	396000	125000	94600	49200000	156000000	51500	312000	32000	221000	2140000	1960000	6690	2740000	62300	3470000	18900000	748000	102000	99400	53900	212000	312000
HC	4860000	2040000	88200	482000	46100	14000	563000	78500	349000	2030000	71300	2610000	375000	66100	102000	270000	226000	251000	4250000	54400000	32400000	3960000	253000	204000	2790000	13000	323000	572000	231000	122000	52300000	33900000	13900	198000	35200	453000	1650000	762000	49500	1530000	70100	3070000	14400000	413000	152000	465000	29100	48900	42600
HC	10500000	4790000	362000	194000	170000	76100	830000	74800	549000	319000	405000	2200000	232000	187000	104000	27800	165000	43500	8700000	15100000	52500000	4740000	258000	184000	15100000	27200	378000	505000	544000	204000	14200000	55600000	49400	129000	16400	307000	4520000	2310000	158000	3010000	32400	3360000	17600000	1600000	291000	831000	21100	177000	107000
HC	750000	1950000	253000	243000	440000	386000	737000	57700	390000	119000	294000	1280000	233000	568000	113000	74800	167000	62000	8720000	1480000	4770000	4700000	192000	137000	870000	60200	252000	962000	257000	164000	1690000	5080000	32500	99600	15700	629000	1950000	1270000	139000	1800000	56500	2800000	11800000	787000	131000	505000	16800	28700	135000
HC	900000	6840000	91200	1040000	2470000	50200	949000	112000	213000	294000	32400	1790000	1160000	3040000	193000	72900	285000	85400	8880000	791000	246000	4790000	314000	188000	53700	19300	493000	1800000	328000	169000	1060000	283000	38400	245000	51800	267000	3620000	4340000	43700	2880000	160000	2000000	9590000	1980000	146000	158000	46500	193000	297000
HC	15600000	786000	471000	570000	1670000	158000	916000	72200	300000	721000	811000	814000	700000	2070000	266000	183000	492000	190000	7650000	1560000	5260000	5100000	159000	84900	488000	52500	272000	384000	374000	302000	1510000	5100000	19500	105000	41800	217000	1600000	1460000	53100	1150000	53600	2710000	12100000	1830000	63800	127000	17100	95800	59600
HC	677000	4150000	34800	595000	401000	170000	1170000	66000	177000	207000	65900	2580000	506000	564000	186000	72200	335000	38100	8950000	19600000	69700000	5250000	264000	213000	16900000	50600	383000	247000	171000	184000	20400000	72400000	24400	267000	28900	148000	1930000	863000	41400	1830000	24600	4840000	18500000	706000	36700	17000	39700	226000	79100
HC	360000	2770000	54800	174000	39700	182000	1190000	62300	790000	72200	81000	1410000	135000	73400	108000	42500	140000	36300	7770000	6950000	36400000	4590000	274000	146000	7340000	62100	352000	601000	95000	72300	6830000	37900000	23600	17300	22400	508000	5120000	2150000	22200	3490000	18200	2240000	9970000	1560000	175000	257000	8370	64800	54600
HC	399000	7960000	460000	1610000	1590000	77200	1050000	80400	189000	96600	478000	1650000	1390000	1950000	184000	72100	325000	47000	10300000	2010000	3810000	4580000	195000	83100	356000	35000	419000	1270000	489000	165000	2100000	3860000	40400	722000	43800	409000	3340000	5480000	78500	2460000	33000	1670000	7660000	1750000	264000	672000	89400	179000	271000
HC	190000000	25900000	2910000	573000	411000	11900	15600	62500	156000	11200000	3690000	1780000	542000	525000	1150000	504000	2330000	466000	18700000	15000000	68300000	6390000	156000	87100	34200000	9850	1090000	632000	789000	355000	16100000	71800000	153000	1700000	64800	220000	1820000	3960000	46500	2670000	45400	1950000	6300000	1940000	102000	441000	218000	828000	538000
HC	2430000	188000	500000	178000	1350000	409000	412000	69000	735000	134000	533000	1400000	129000	1720000	51300	12400	79000	8280	10800000	252000	266000	6440000	362000	232000	31100	106000	274000	490000	203000	127000	321000	305000	130000	113000	77500	194000	2590000	1680000	68000	1580000	27300	1830000	8770000	1470000	69800	62600	19700	40000	1130000
HC	562000	937000	7430	317000	233000	405000	3370000	81300	480000	544000	9670	2050000	293000	263000	307000	39800	538000	65100	5890000	1100000	2600000	4500000	220000	165000	427000	108000	275000	626000	147000	104000	1070000	2420000	64800	65800	19900	335000	1990000	1430000	64200	1750000	17100	2630000	11700000	949000	135000	465000	13700	116000	76500
HC	4300000	1280000	390000	121000	369000	142000	1170000	96300	391000	483000	449000	1160000	92800	530000	138000	58000	271000	48800	6670000	2530000	10800000	5120000	267000	125000	1740000	37000	382000	555000	2650000	1430000	2540000	10700000	33800	175000	31700	231000	4170000	1810000	17200	2690000	3440	2290000	9930000	1660000	129000	98100	27200	36100	125000
HC	3630000	967000	74000	305000	23100	24900	742000	98200	166000	2080000	67300	1870000	347000	39000	82600	98700	105000	106000	9430000	4230000	7900000	6220000	225000	607000	395000	10800	432000	473000	280000	217000	4060000	7450000	19700	93000	67900	297000	1250000	1360000	108000	2070000	10900	3430000	16800000	935000	128000	62500	9470	428000	40100
HC	486000	1180000	28100	133000	334000	75000	1730000	76500	195000	93800	22200	1090000	178000	381000	465000	31200	799000	68000	9360000	210000	553000	4890000	260000	527000	65500	16300	240000	574000	589000	414000	211000	447000	21600	94800	38200	346000	2980000	3260000	13500	2760000	149000	1310000	6990000	1690000	182000	479000	11700	70300	72200
HC	1380000	3530000	42500	190000	17600	9110	1340000	86000	297000	663000	17100	2670000	182000	8790	211000	30800	279000	12400	9560000	6770000	19400000	6390000	96300	173000	4940000	3360	1110000	572000	279000	141000	6790000	20600000	15100	213000	25800	292000	2240000	1250000	33400	2210000	62800	3570000	15800000	964000	134000	148000	29400	120000	23700
HC	647000	1610000	222000	1370000	555000	1270000	1300000	97200	304000	44700	331000	1190000	1330000	711000	122000	37300	237000	44200	9350000	5490000	9330000	5170000	196000	104000	1810000	152000	336000	657000	134000	80200	6150000	9960000	77400	286000	32200	170000	1780000	2720000	34900	1810000	160000	1900000	10200000	1740000	131000	332000	35000	212000	324000
HC	1310000	7080000	47600	487000	1100000	177000	893000	95400	383000	140000	6130	1560000	543000	1360000	1960000	165000	2950000	172000	8540000	30300000	75900000	4650000	163000	104000	17400000	62200	380000	415000	135000	135000	31900000	78900000	108000	202000	55400	232000	3200000	4980000	33600	3070000	81600	2070000	9790000	2990000	131000	375000	29500	295000	235000
HC	1010000	1740000	60300	177000	205000	69900	888000	72700	580000	62800	66200	1020000	156000	247000	166000	33200	279000	29500	5150000	1700000	7510000	3680000	625000	252000	2530000	27900	466000	536000	188000	134000	1670000	7820000	20900	122000	21700	362000	2850000	1710000	33100	5150000	32400	2600000	13700000	1180000	99400	19100	16600	71200	44000
HC	511000	2310000	191000	83700	463000	2170000	1020000	90600	530000	67700	228000	727000	101000	501000	104000	37500	228000	68500	5460000	2390000	12700000	4110000	145000	92800	2080000	237000	183000	460000	83900	61800	2830000	13700000	164000	112000	45900	212000	3250000	1420000	54900	1970000	12200	1290000	6950000	1050000	105000	77500	15800	19300	312000
HC	1500000	6020000	211000	192000	52800	52500	321000	47200	313000	442000	196000	819000	212000	51400	32500	34800	53300	26900	5340000	665000	62100	3820000	106000	81200	3770000	31600	94000	619000	146000	126000	611000	38000	7450	23200	14900	204000	1440000	1060000	20200	2610000	10500	1930000	6650000	762000	99200	99200	8960	35100	28900
HC	459000	1090000	36500	176000	926000	432000	773000	59600	277000	66000	57600	756000	148000	1070000	1000000	70900	1430000	75300	6740000	6080000	37700000	3220000	168000	119000	7290000	68700	252000	581000	709000	395000	6320000	36400000	38700	115000	22900	171000	2340000	3270000	183000	1910000	11800	2270000	11000000	1420000	115000	376000	24000	172000	151000
HC	1500000	206000	160000	394000	229000	197000	1050000	86900	274000	334000	126000	961000	412000	298000	377000	136000	594000	144000	6660000	1740000	2700000	4360000	218000	222000	134000	42400	117000	745000	186000	98600	2010000	2540000	92300	227000	43400	299000	3080000	1840000	42700	2320000	60500	1720000	7090000	3300000	142000	237000	39600	103000	177000
HC	3050000	1840000	610000	502000	664000	641000	871000	78500	231000	594000	746000	1670000	506000	801000	25700	66400	46400	69700	7460000	10300000	39300000	5160000	433000	226000	8230000	105000	216000	576000	424000	172000	11400000	42600000	53500	179000	40700	254000	1910000	1600000	83000	1160000	18900	3470000	16800000	1200000	191000	272000	15100	60600	345000
HC	1800000	2170000	18800	127000	228000	46300	614000	47700	371000	273000	1990	1320000	148000	240000	668000	210000	1010000	242000	8510000	75700	58600	5280000	332000	156000	4070	24100	365000	1090000	535000	271000	171000	77800	23000	122000	35200	105000	3410000	3260000	18800	1820000	12600	2400000	9740000	4000000	174000	355000	14300	84500	24500
HC	369000	3720000	196000	166000	137000	359000	1880000	66200	522000	28900	149000	3160000	186000	161000	68300	26900	50700	38800	8710000	9710000	44900000	4350000	267000	326000	14400000	73600	200000	493000	109000	68600	10900000	50200000	46100	481000	55000	322000	2250000	3480000	43700	2710000	21900	2410000	12900000	2520000	96700	211000	58300	122000	178000
HC	721000	260000	265000	143000	216000	37200000	320000	79300	249000	114000	295000	1410000	142000	191000	67500	22900	120000	31100	8830000	22300000	1960000	4420000	282000	196000	614000	1600000	470000	562000	142000	74300	24600000	2140000	156000	111000	59000	211000	1500000	2040000	70400	1450000	54900	2490000	9820000	901000	86700	302000	13600	6500	488000
HC	518000	3080000	271000	150000	128000	87800	640000	52900	441000	356000	274000	1600000	144000	155000	256000	96300	369000	79800	8010000	25200000	109000000	5100000	337000	156000	61900000	38100	418000	264000	168000	149000	26800000	119000000	72800	228000	74900	353000	4770000	4320000	50200	3020000	13700	2990000	14800000	3380000	201000	711000	32400	95700	204000
HC	397000	1330000	168000	188000	53200	544000	1170000	63700	677000	71600	119000	2170000	201000	113000	794000	82900	1190000	101000	8090000	32300000	91500000	4870000	268000	186000	14300000	106000	909000	728000	224000	119000	34800000	95900000	56300	61600	41300	569000	7900000	5180000	148000	4150000	148000	2510000	9970000	2300000	275000	861000	13900	16400	86600
HC	52500000	4580000	771000	184000	122000	803000	1790000	41100	716000	1790000	852000	1660000	166000	144000	505000	176000	933000	163000	11600000	5600000	32900000	6400000	269000	149000	6190000	133000	510000	350000	407000	323000	5740000	34900000	25000	233000	32300	574000	3820000	2180000	71900	3330000	32500	3050000	13000000	2100000	135000	323000	34900	95400	65500
HC	1850000	1810000	43800	180000	86300	691000	228000	80000	513000	90400	84700	1430000	205000	119000	42100	22900	9130	31000	4410000	102000	98200	4140000	242000	163000	21500	109000	162000	423000	221000	199000	68900	35300	58200	139000	30600	313000	1460000	2000000	28200	2570000	65500	3210000	15500000	2120000	177000	343000	21000	121000	156000
HC	3400000	4800000	134000	980000	56000	42100	735000	77400	555000	688000	112000	2050000	815000	66800	77100	77000	132000	76300	10900000	40400000	129000000	5800000	415000	195000	34500000	26300	1010000	484000	248000	231000	42600000	164000000	13100	72000	39300	306000	2010000	1360000	37600	2230000	18900	4380000	21100000	1040000	103000	150000	15600	151000	53100
HC	636000	3270000	85400	135000	19300	60300000	1080000	64200	551000	73600	26000	1530000	138000	17900	22100	14100	35500	38600	9850000	27200000	39200000	5360000	429000	258000	10900000	2450000	429000	387000	198000	144000	28500000	39000000	71700	36700	77700	201000	3680000	3990000	56300	2570000	19600	4700000	19400000	2870000	191000	486000	8880	19600	40400
HC	654000	425000	491000	207000	1820000	344000	696000	54200	616000	348000	375000	1510000	255000	2110000	563000	200000	914000	211000	5440000	8530000	35100000	4720000	428000	194000	5650000	94700	407000	936000	157000	88300	9700000	33800000	78900	121000	71300	600000	2880000	1480000	97800	1660000	70900	1860000	8070000	1580000	194000	637000	13700	63100	883000
HC	1610000	5300000	190000	127000	46200	48900	1330000	50100	613000	433000	271000	1610000	131000	37900	105000	77600	198000	104000	8370000	13700000	56800000	4360000	273000	148000	11100000	22200	386000	542000	177000	112000	13600000	59700000	22700	82400	40100	126000	6560000	2400000	25700	7040000	24600	2710000	11100000	2680000	180000	213000	18700	155000	61800
BGD	18000000	8100000	485000	241000	618000	188000	2390	52900	131000	2780000	637000	1390000	248000	783000	231000	286000	371000	282000	9650000	22900000	67300000	4650000	180000	113000	13100000	57800	260000	524000	4600000	1560000	23700000	75900000	37300	71700	79500	141000	892000	2760000	20100	1270000	5500	1500000	7710000	1450000	52000	140000	6980	111000	90300
BGD	227000	345000	20900	47800	7340	17000	3790	67300	261000	9570	25700	1390000	71600	19500	8850	1960	32200	27800	4790000	249000	492000	5570000	139000	109000	142000	3740	236000	128000	57200	58200	320000	347000	17700	177000	27900	66500	605000	764000	4770	2110000	10200	2620000	10500000	337000	32200	28300	25900	130000	18800
BGD	498000	1170000	164000	329000	342000	210000	3530	77500	118000	61800	149000	980000	330000	381000	10100	12900	14600	9100	8010000	65900	39600	4930000	188000	91200	15200	73100	209000	558000	199000	149000	135000	41600	37900	391000	61200	144000	1140000	1750000	89500	1280000	14000	1950000	9160000	1070000	92100	37300	53300	89300	33900
BGD	3150000	1110000	35800	125000	17700	15900	4020	67100	318000	914000	48800	588000	122000	24800	223000	126000	401000	86100	6600000	53200	39700	4850000	195000	161000	5060	9460	162000	289000	303000	380000	137000	43100	19100	64200	24500	90200	2260000	2300000	23300	3170000	2760	4130000	19100000	1790000	66000	123000	9640	341000	26600
BGD	4200000	721000	588000	176000	153000	301000	12100	48100	260000	162000	673000	1510000	207000	168000	96700	60500	45300	68900	9540000	3650000	16800000	6720000	230000	161000	6220000	91500	58000	506000	198000	125000	3630000	18600000	74400	518000	61100	600000	1280000	1130000	41700	1740000	14400	3760000	17900000	1170000	46500	108000	76500	231000	133000
BGD	438000	5370000	27400	314000	484000	40500	4800	41500	186000	370000	3650	1290000	301000	608000	936000	188000	1430000	189000	7800000	15300000	59800000	6790000	126000	151000	11800000	19500	370000	853000	92200	145000	13800000	56100000	46700	109000	43400	172000	2110000	1920000	6870	1580000	30900	2370000	10400000	1070000	124000	135000	20400	183000	94800
BGD	701000	2110000	573000	191000	15400	1290000	5600	43500	162000	280000	635000	1210000	187000	41400	94500	63300	166000	57700	11600000	1670000	717000	5170000	135000	119000	85400	173000	417000	249000	153000	127000	1850000	673000	60600	496000	38200	142000	485000	904000	15500	1330000	9340	3390000	13700000	400000	82100	86000	61700	54200	144000
BGD	347000	2160000	152000	1660000	2420000	297000	3970	58600	288000	59500	128000	1060000	1430000	2820000	186000	33100	212000	29900	8470000	135000	60100	4610000	115000	166000	9380	63900	353000	457000	230000	134000	143000	58800	33900	650000	57500	204000	2560000	3990000	13600	4490000	52300	2190000	9880000	2330000	109000	180000	99200	181000	117000
BGD	577000	6340000	145000	289000	239000	55300	5630	54300	416000	318000	169000	1450000	273000	308000	1310000	222000	2100000	210000	8370000	1080000	1550000	4720000	179000	181000	305000	29100	408000	397000	144000	102000	1270000	1420000	14900	823000	41800	118000	2160000	3540000	8820	3530000	9480	6260000	25700000	1460000	102000	163000	99400	175000	32100
BGD	1380000	3470000	128000	40700	15000	21500	15600	49200	433000	90500	69000	1330000	46200	19200	20100	3530	12400	66500	2910000	1770000	6130000	3000000	105000	138000	541000	5640	214000	170000	128000	69500	2210000	6360000	8040	227000	14200	55500	1110000	394000	2740	5940000	7920	3340000	12500000	516000	50800	79800	21000	69900	28900
BGD	8990000	85200	306000	173000	617000	458000	3110	72200	70100	808000	440000	830000	137000	761000	88300	56400	170000	69400	5750000	9290000	50900000	4250000	155000	87400	12800000	86100	382000	689000	235000	120000	10100000	50100000	99700	336000	80800	217000	1870000	2150000	14900	1590000	14200	2140000	9990000	1450000	153000	167000	52300	229000	168000
BGD	271000	231000	150000	169000	65700	154000	2080	64200	130000	38100	125000	1350000	156000	118000	78000	18500	115000	27400	10700000	272000	156000	5640000	197000	105000	22000	44100	169000	511000	148000	106000	421000	149000	60400	287000	102000	161000	845000	994000	28300	1660000	11600	2730000	13300000	797000	68800	50000	23200	312000	154000
BGD	225000	7430000	78700	550000	520000	72300	5630	60400	197000	65500	97200	931000	564000	630000	61600	20000	112000	51400	4580000	3350000	14300000	4560000	130000	89300	8580000	20600	184000	368000	96600	125000	3550000	15300000	23100	46500	39000	174000	976000	1120000	11300	1370000	2810	1740000	7530000	826000	60100	47400	9020	127000	51100
BGD	1550000	641000	642000	124000	175000	1770000	4140	75700	170000	136000	550000	1570000	101000	193000	104000	54200	111000	35300	9170000	1810000	2340000	6170000	146000	149000	277000	309000	189000	414000	85500	132000	1920000	2180000	76600	123000	42800	239000	1090000	1290000	14600	1410000	7240	3420000	12300000	878000	54700	36100	14700	245000	153000
BGD	4970000	4590000	497000	143000	210000	101000	5700	89900	136000	699000	647000	773000	115000	244000	100000	80800	182000	103000	6620000	513000	551000	3520000	140000	98500	36700	44800	79400	349000	713000	270000	340000	407000	48500	169000	49500	247000	510000	1030000	170000	1250000	28200	2950000	15500000	468000	59200	169000	30700	105000	190000
BGD	289000	2650000	14500	135000	10400	23100	5640	30700	181000	13000	10800	897000	133000	6080	13300	9050	26200	26600	4370000	267000	440000	3560000	140000	114000	52400	2210	86200	101000	71700	80500	419000	434000	69600	67500	29800	87100	651000	1440000	2690	3240000	3910	2290000	12300000	871000	99000	125000	15700	187000	28600
BGD	503000	1520000	84400	387000	126000	47400	6460	55900	85200	37300	75900	2340000	340000	227000	46200	16100	74900	42600	3950000	10900000	24200000	4510000	128000	74100	2420000	19000	192000	642000	217000	172000	11600000	26300000	23500	260000	7170	520000	350000	567000	455000	805000	33500	2240000	11100000	141000	38900	137000	32500	28000	91500
BGD	3200000	5890000	348000	301000	71800	602000	14900	69800	96700	499000	419000	1500000	295000	95100	136000	101000	242000	80200	12400000	130000	48500	5200000	238000	110000	2780	83700	449000	597000	149000	104000	164000	83200	40600	264000	35800	468000	864000	8490000	290000	917000	29600	1610000	7130000	1060000	158000	198000	29400	262000	187000
BGD	13400000	703000	573000	368000	143000	663000	10200	81600	193000	1350000	657000	1230000	464000	216000	161000	119000	349000	123000	8790000	92600	22400	5460000	149000	153000	4150	94000	237000	367000	198000	97300	261000	86900	280000	476000	144000	233000	812000	734000	61000	1280000	78100	5520000	22600000	1010000	68900	216000	56500	204000	605000
BGD	479000	1530000	230000	524000	546000	91400	1810	60500	131000	101000	239000	2020000	477000	661000	171000	27800	265000	41400	6600000	4850000	17600000	5110000	183000	144000	3460000	34900	753000	512000	130000	103000	5040000	19400000	14000	176000	13500	120000	702000	911000	22200	1790000	8070	2310000	10200000	780000	86000	55500	19000	182000	29900
BGD	475000	6010000	16700	172000	54800	15500	3500	50200	88600	212000	3140	1320000	198000	53100	111000	37300	179000	33100	5880000	418000	103000	3960000	205000	128000	16600	3630	502000	736000	173000	78200	479000	42000	18900	178000	37400	702000	733000	782000	211000	1760000	11600	4180000	18700000	510000	80900	87500	23600	56000	49000
BGD	900000	3650000	156000	300000	96900	192000	3710	60500	156000	75100	182000	866000	274000	125000	315000	38800	484000	46100	5340000	73200	66900	4200000	177000	104000	9930	53200	133000	540000	343000	172000	116000	15100	55800	932000	29200	98500	849000	2790000	7540	1040000	18400	2430000	11000000	677000	32500	37600	130000	112000	164000
BGD	2600000	16100000	27500	54400000	17500000	365000	7600	154000	146000	244000	15400	925000	58100000	22300000	74600	61000	149000	69100	27700000	2100000	125000	1250000	59300	108000	16200	73100	42500	445000	3930000	1610000	1860000	66800	1470000	18500000	839000	1800000	15200000	4760000	2520000	8140000	697000	2900000	11200000	1610000	1220000	1060000	2300000	1050000	2910000
BGD	1710000	2850000	152000	1650000	669000	181000	53300	87000	631000	404000	184000	1060000	1860000	847000	764000	136000	1080000	129000	7430000	14200000	59800000	4860000	218000	165000	14300000	66100	203000	598000	233000	97800	14000000	63800000	55600	279000	48800	257000	1990000	2570000	22300	3410000	48400	2650000	12900000	1150000	134000	279000	43600	248000	125000
BGD	417000	376000	72600	89800	68700	207000	7040	50100	171000	13600	67000	1160000	70600	118000	31200	12400	12400	52700	10100000	186000	130000	3390000	89800	97800	12400	42700	141000	258000	91200	55200	201000	63800	95300	380000	68900	140000	1090000	1640000	7670	2470000	4760	1930000	7970000	1350000	84900	107000	56800	97000	411000
BGD	1290000	6150000	34400	398000	516000	29000	5530	58500	153000	192000	3420	1200000	326000	614000	576000	147000	852000	103000	6990000	1330000	4190000	4490000	133000	121000	1010000	5500	269000	488000	185000	105000	1530000	4520000	171000	210000	171000	120000	1030000	1330000	134000	1520000	34000	2220000	9680000	1030000	55400	112000	45900	177000	1280000
BGD	27300000	329000	1150000	273000	164000	81700	8040	35900	374000	3570000	1550000	1290000	321000	187000	257000	509000	445000	441000	6900000	72200000	8200000	3580000	134000	114000	1630000	21900	207000	614000	1310000	421000	77100000	8420000	48900	813000	53700	80000	2020000	1150000	153000	2940000	15000	2930000	12200000	1500000	85900	89300	94800	304000	128000
BGD	451000	1120000	89900	258000	143000	34300	8050	71700	200000	46300	49100	2000000	241000	167000	32100	11500	71000	29800	6740000	55800000	156000000	5630000	138000	89500	48100000	6900	311000	452000	194000	101000	52300000	148000000	48000	69000	130000	290000	1390000	1780000	16100	3150000	21300	3130000	15700000	1460000	80200	288000	6480	55400	53100
BGD	923000	268000	173000	600000	658000	46700	6390	66500	97700	211000	273000	899000	626000	780000	256000	49500	401000	40100	5910000	18400000	2080000	5050000	173000	128000	702000	21100	289000	390000	155000	97100	17300000	2190000	71200	374000	108000	248000	902000	3290000	17700	1470000	11200	1760000	9260000	1340000	66200	119000	49700	190000	531000
BGD	482000	5560000	73600	99500	147000	48800	5210	77400	155000	348000	78800	915000	78600	185000	241000	120000	362000	85600	7440000	4320000	25000000	5330000	159000	93400	7450000	23700	238000	394000	119000	101000	4160000	26700000	20200	171000	43800	77100	1120000	1440000	24700	2050000	13000	3680000	17300000	841000	140000	45500	30100	252000	50900
BGD	8870000	826000	377000	167000	139000	548000	2010	72900	412000	802000	378000	1270000	204000	140000	90400	19100	112000	22100	9330000	148000	43400	4750000	203000	141000	17000	125000	409000	748000	369000	107000	195000	28600	35500	613000	15900	193000	1390000	1500000	84600	2270000	24000	3070000	15100000	1110000	58600	137000	80900	225000	91300
BGD	960000	5180000	414000	309000	62400	737000	7220	42000	158000	423000	497000	1000000	247000	81300	64700	54800	104000	51200	7970000	5630000	39200000	4330000	182000	81500	15100000	124000	206000	783000	104000	68900	6400000	42800000	39700	222000	100000	118000	1370000	1650000	25800	2150000	30900	1720000	8290000	1140000	85800	93500	29800	53600	59600
BGD	395000	2520000	11900	254000	378000	171000	6200	91600	59400	194000	2260	900000	220000	664000	140000	14400	220000	58700	3950000	175000	484000	4240000	118000	121000	62000	57800	342000	339000	325000	120000	316000	336000	36500	53900	43500	839000	393000	625000	43300	994000	18300	1520000	7440000	632000	126000	143000	9670	55800	170000
BGD	425000	517000	90700	95800	9750	166000	4180	75200	186000	164000	63700	1080000	84400	30400	44400	6730	57700	9030	4230000	99000	45900	4550000	124000	115000	11300	54700	147000	362000	133000	106000	118000	72300	11300	56200	27000	182000	941000	1720000	43800	3260000	8220	3480000	15500000	604000	95700	63900	5470	78900	16100
BGD	315000	6650000	28100	894000	37100	77100	5460	63400	53800	113000	4000	1260000	685000	23800	914000	155000	1510000	127000	6840000	175000	49400	3060000	138000	79400	17300	37400	152000	335000	132000	48300	84000	17100	39800	262000	65900	79000	696000	793000	13300	970000	15500	1730000	6730000	1100000	29000	19500	37000	577000	95400
BGD	17100000	3850000	9450	263000	136000	124000	4570	48200	311000	2920000	3730	662000	328000	167000	542000	541000	972000	467000	6480000	5900000	23600000	4310000	135000	77000	5520000	28600	361000	956000	194000	89000	6100000	24800000	23500	110000	73600	67200	1000000	1980000	17000	2500000	93100	4120000	21200000	1900000	52200	131000	16900	80500	221000
BGD	6050000	341000	226000	234000	1410000	1050000	6780	88200	204000	371000	260000	710000	248000	2000000	130000	74000	204000	88000	6250000	7500000	22100000	4760000	191000	70800	1760000	153000	140000	1050000	352000	142000	8140000	23300000	103000	307000	18300	767000	1130000	555000	266000	964000	33200	2040000	9220000	472000	126000	198000	38500	84800	159000
BGD	38100000	2840000	6400000	212000	150000	57500	1160	95300	86300	6050000	7550000	1110000	178000	200000	160000	297000	392000	261000	9670000	8230000	35100000	5110000	166000	87500	8610000	35400	109000	876000	582000	273000	9300000	37800000	84500	799000	94500	33500	793000	2170000	25200	1480000	21600	2320000	10900000	1910000	85600	435000	97900	217000	159000
BGD	2230000	13800000	430000	253000	412000	396000	4130	57700	149000	306000	541000	1410000	282000	514000	40000	15600	83800	29500	12600000	3260000	14000000	5220000	103000	84700	4030000	103000	182000	319000	227000	79700	3540000	14900000	74700	573000	97000	128000	1220000	1980000	8280	2130000	21000	1970000	8290000	1580000	45100	72200	87200	233000	562000
BGD	1790000	1810000	67900	42500	29600	75600	3200	21700	122000	113000	109000	804000	58500	71100	45000	18400	35800	51400	3760000	3510000	11800000	5520000	157000	78900	1750000	29200	54400	240000	426000	247000	4110000	12300000	40200	178000	92200	85400	484000	1280000	14500	1050000	18600	1840000	6640000	1230000	40400	19300	29900	85000	51700
BGD	33600000	2650000	951000	551000	527000	753000	6090	45400	149000	3460000	1050000	1310000	571000	618000	234000	475000	477000	382000	5750000	2670000	8370000	3840000	146000	108000	931000	130000	196000	594000	276000	115000	2640000	8400000	75200	103000	102000	275000	1830000	1300000	84200	1460000	17300	3370000	15000000	799000	104000	207000	15700	15800	655000
BGD	869000	7110000	10700	315000	264000	450000	4060	96400	124000	521000	4790	1260000	312000	259000	816000	184000	1240000	128000	9130000	237000	105000	4190000	184000	105000	16900	81100	192000	529000	150000	152000	210000	54100	12400	395000	57400	81500	1100000	3100000	19300	1790000	7460	1780000	7020000	1000000	160000	67700	66600	88200	50100
BGD	8760000	2100000	479000	97800	360000	418000	10200	58000	120000	1060000	577000	2110000	107000	492000	55500	78100	169000	130000	6920000	3300000	6260000	4720000	200000	118000	481000	84500	309000	1070000	110000	120000	3460000	6340000	158000	243000	86100	597000	1440000	1850000	8270	2100000	16200	3050000	13800000	1590000	154000	31600	36900	84100	121000
BGD	1760000	1670000	414000	162000	360000	14300	2420	63400	174000	566000	411000	1580000	173000	446000	122000	58300	270000	54900	8930000	9110000	22700000	6040000	206000	118000	2630000	12000	298000	777000	537000	163000	10300000	25100000	53100	294000	51000	140000	705000	1310000	156000	899000	12300	3820000	16700000	435000	119000	186000	33100	172000	83500
BGD	1440000	4280000	249000	226000	165000	86300	2650	36000	101000	1950000	277000	829000	249000	197000	542000	343000	919000	288000	6700000	364000	1460000	3990000	161000	61900	541000	17000	217000	299000	754000	367000	392000	1470000	24700	335000	57000	118000	1160000	1960000	12700	1330000	21200	2270000	11100000	970000	46000	125000	54200	523000	77000
BGD	14000000	19300000	1090000	266000	448000	107000	2360	90600	165000	1850000	1300000	639000	329000	618000	136000	202000	288000	164000	6760000	462000	83800	4270000	216000	117000	25300	31200	322000	604000	305000	171000	412000	129000	17200	270000	30100	429000	758000	1990000	428000	731000	60900	4660000	23200000	522000	192000	1210000	34700	158000	51700
BGD	550000	924000	37000	122000	9820	11500	3860	84200	219000	49700	37000	889000	138000	3860	11200	4360	24700	9430	3620000	293000	361000	4580000	127000	102000	69900	1680	81800	72700	128000	53200	354000	401000	33800	112000	35000	75900	1440000	1210000	4130	3180000	42400	3110000	14600000	868000	122000	60600	19000	63900	28900
BGD	18200000	1460000	1050000	94800	59100	75900000	5140	58600	70100	4010000	1190000	1330000	115000	91400	137000	306000	316000	369000	9400000	13400000	2670000	3960000	154000	108000	886000	2580000	187000	497000	747000	336000	13800000	2880000	289000	78700	225000	258000	891000	2340000	32200	1710000	6590	2150000	9200000	1070000	116000	95100	19100	15300	827000
BGD	2370000	3340000	9140	183000	80700	6510	3400	35400	148000	627000	11400	852000	181000	85800	877000	279000	1450000	236000	5880000	134000	306000	5790000	125000	80700	62300	4350	354000	400000	107000	95900	264000	250000	39400	105000	36300	162000	991000	1130000	6090	2410000	5360	4470000	21300000	595000	46900	29800	15700	329000	30200
BGD	630000	3960000	238000	208000	201000	1010000	4510	59500	150000	83600	247000	894000	195000	270000	150000	35700	214000	48900	9200000	84400	64600	5370000	209000	98100	17200	166000	363000	525000	272000	134000	170000	24700	43800	453000	40700	182000	1220000	1100000	48200	2530000	31800	3710000	17400000	1820000	78100	197000	50200	148000	171000
BGD	9620000	1790000	224000	269000	12700	190000	3140	84400	290000	2210000	243000	846000	223000	14900	199000	261000	364000	218000	6900000	700000	2120000	4790000	212000	135000	308000	54400	319000	652000	440000	216000	830000	2170000	18200	139000	15800	373000	1240000	744000	119000	2350000	13800	2510000	11000000	377000	75500	63200	16300	132000	36000
BGD	609000	3890000	476000	805000	458000	290000	32000	80200	174000	210000	471000	1110000	848000	581000	41600	8180	5920	17700	18000000	19300000	78100000	3580000	168000	196000	17200000	64100	383000	757000	154000	74400	20700000	77300000	244000	1460000	214000	205000	1510000	1600000	31400	2500000	51000	2860000	12400000	2400000	150000	95100	184000	293000	530000
BGD	27200000	1340000	2010000	448000	34200	30400	3860	51800	108000	4980000	2050000	1040000	425000	56400	91700	451000	287000	430000	9530000	63900	43700	4940000	194000	99900	9630	22500	206000	491000	312000	151000	109000	89300	26300	628000	29800	96600	453000	456000	171000	783000	34900	3840000	18000000	144000	42500	285000	96800	402000	96900
BGD	4580000	2260000	381000	140000	32000	66600000	4380	43500	432000	914000	428000	963000	175000	66500	94600	60700	215000	79500	5270000	114000	84800	3680000	148000	98600	18900	2410000	388000	300000	131000	68800	145000	32000	133000	408000	23600	328000	2500000	2890000	11300	2960000	11700	3300000	14800000	2270000	131000	35300	59500	11000	129000
BGD	537000	1710000	317000	1230000	1170000	1640000	2010	81200	96900	32000	314000	1470000	1060000	1480000	104000	48600	166000	37200	10500000	6200000	5850000	4370000	103000	77900	2200000	209000	257000	624000	142000	76200	6310000	6240000	157000	536000	97700	188000	625000	1240000	513000	922000	36700	4280000	15800000	1020000	63600	99500	70200	113000	480000
BGD	9250000	1460000	417000	212000	1670000	431000	4960	59500	113000	940000	578000	1350000	224000	2090000	118000	65400	183000	44200	7720000	27700000	79400000	4550000	129000	73300	25300000	72300	162000	780000	205000	106000	29400000	73800000	57200	332000	64400	73600	714000	2040000	60900	1920000	41600	2240000	10700000	735000	133000	120000	47700	184000	450000
BGD	6840000	358000	620000	900000	866000	996000	11300	89000	119000	763000	678000	1130000	983000	1060000	50400	22500	41300	14900	10200000	5120000	239000	4170000	141000	73000	42200	129000	259000	836000	261000	104000	4780000	212000	105000	158000	59400	364000	1170000	1140000	76200	1790000	18100	4400000	17400000	1000000	74000	52200	25400	64500	280000
BGD	1690000	2900000	294000	123000	76800	83300	375000	67700	219000	464000	292000	1070000	122000	77000	44300	70700	89000	44900	10800000	4370000	623000	6740000	148000	92400	160000	43700	276000	489000	240000	118000	4300000	654000	20900	92200	145000	81400	1080000	2990000	7270	1510000	28700	2600000	11600000	1030000	81500	210000	9370	148000	74600
BGD	203000	250000	64000	62900	12200	12700	209000	22700	111000	5090	10800	873000	40600	12100	42600	3760	65100	42800	3470000	15200000	829000	3160000	105000	68400	91000	10500	97100	343000	92100	64400	14900000	803000	10700	58200	30100	81600	496000	1220000	21000	1160000	1260	2280000	11000000	1220000	36700	48000	9520	49000	13800
BGD	6970000	1550000	2030000	276000	174000	144000	287000	36500	94600	748000	1530000	1600000	300000	203000	199000	133000	340000	117000	7860000	66800	42100	3580000	140000	80800	14100	47000	355000	490000	127000	103000	127000	26400	47900	641000	33500	235000	633000	1040000	83100	628000	4790	1530000	7490000	649000	48000	37900	76800	158000	327000
BGD	787000	181000	16000	172000	4010	45800	133000	39700	194000	236000	17600	934000	140000	5300	43200	24400	90400	34200	6880000	159000	19300	4410000	180000	98400	6680	20300	131000	288000	119000	122000	139000	70100	16300	28300	60600	77500	1180000	1070000	68600	1830000	6740	4350000	19500000	831000	48600	94600	6560	476000	6560
BGD	21100000	3080000	897000	299000	179000	613000	209000	49100	150000	2150000	945000	770000	316000	238000	763000	829000	1280000	952000	7410000	205000	58300	3460000	176000	73200	5830	95500	198000	448000	456000	189000	123000	87600	48400	257000	74300	64500	1910000	995000	39400	1610000	9510	3920000	17900000	1590000	105000	211000	44000	112000	162000
BGD	3740000	769000	401000	1140000	592000	333000	160000	56400	259000	564000	424000	720000	1140000	680000	204000	119000	381000	129000	5910000	69800	91900	4260000	148000	183000	32400	70100	253000	411000	169000	87300	128000	71100	13900	409000	25600	133000	1120000	1160000	133000	2050000	10700	3410000	13400000	473000	91600	178000	61900	58700	48000
BGD	1420000	4860000	230000	108000	638000	135000	5110	75800	225000	420000	205000	1200000	117000	723000	35800	30300	33900	42100	5740000	45500000	177000000	3840000	96500	91800	55500000	44500	227000	516000	258000	182000	47600000	176000000	45000	692000	25000	112000	1000000	737000	17300	2290000	12100	2880000	13600000	396000	61000	80000	97000	133000	112000
BGD	530000	567000	369000	117000	296000	1020000	252000	42500	201000	212000	533000	1210000	149000	339000	160000	66800	255000	63700	7820000	1100000	338000	6660000	204000	104000	51700	127000	207000	256000	184000	128000	1280000	376000	118000	189000	79300	229000	2280000	2240000	22200	1680000	18100	2070000	10700000	2810000	77300	46100	25900	71200	469000
BGD	314000	1200000	67800	64700	11300	126000	16000	34100	125000	23500	114000	1940000	47700	14300	71500	13600	101000	31400	4450000	4060000	12100000	4430000	131000	70500	2520000	44700	253000	230000	214000	142000	4270000	13100000	83200	134000	52700	88500	2270000	2330000	22800	2580000	5230	2670000	10100000	2350000	73800	129000	29800	240000	12100
BGD	359000	2870000	273000	329000	344000	32900	275000	42600	118000	190000	257000	1370000	295000	487000	127000	63000	196000	88300	5000000	117000	37300	5380000	156000	94300	24600	14700	282000	416000	181000	105000	171000	149000	2400	113000	15200	439000	496000	368000	162000	1180000	12400	3290000	13100000	362000	45000	78600	13300	45800	41000
BGD	1200000	232000	263000	343000	46100	77900	109000	67100	90700	49400	345000	916000	297000	62400	26900	12900	79100	48900	6950000	3270000	386000	2880000	126000	86800	108000	29900	86000	694000	159000	106000	3010000	512000	75200	921000	27900	165000	661000	1590000	28700	2320000	124000	1940000	7920000	602000	83200	49600	133000	105000	785000
BGD	4480000	2220000	1230000	124000	58400	117000	147000	72800	156000	1880000	1350000	1490000	112000	68500	98500	134000	227000	106000	10800000	29700	119000	5710000	137000	82700	23900	57800	273000	333000	81200	58000	46500	48000	42200	208000	22300	217000	1230000	1000000	605000	1320000	23500	1850000	8050000	320000	50300	32100	30400	195000	134000
BGD	21700000	7550000	3780000	708000	149000	1450000	5360	60400	86800	2630000	4560000	1080000	614000	175000	209000	242000	299000	249000	11100000	2680000	235000	3690000	185000	98900	106000	151000	193000	354000	489000	187000	2730000	169000	48600	351000	78600	349000	854000	2800000	9110	1920000	11700	1700000	8200000	2020000	50600	137000	38100	48000	119000
BGD	3310000	11400000	589000	287000	155000	3350000	5980	45300	118000	283000	829000	1160000	247000	202000	123000	41500	144000	63600	15900000	7350000	24200000	3990000	123000	87200	2320000	307000	117000	319000	175000	120000	7760000	25000000	54600	960000	54700	214000	562000	569000	66400	2070000	11200	2050000	10100000	627000	35700	62100	140000	54200	169000
BGD	408000	322000	40800	316000	43900	34400	88800	132000	58500	115000	4480	1170000	353000	48300	1280000	153000	2000000	169000	5300000	6520000	1140000	4210000	172000	979000	496000	16900	149000	696000	124000	77500	6500000	1130000	10400	45100	25500	685000	1190000	1690000	43200	942000	44100	2540000	10300000	822000	78300	81500	8370	131000	22600
BGD	495000	3190000	54600	97100	2270	21900	1290000	95600	203000	122000	7700	1180000	116000	2760	611000	106000	905000	59900	4840000	242000	281000	4190000	289000	179000	21600	4350	193000	423000	134000	105000	309000	226000	23400	52800	23900	186000	2910000	1110000	18700	2660000	9760	2920000	13500000	1200000	119000	64600	12900	162000	14300
BGD	523000	3500000	75700	167000	178000	84200	520000	74100	118000	123000	118000	2160000	212000	219000	137000	36600	151000	68700	8440000	24000000	86100000	4280000	142000	205000	33200000	25000	568000	452000	357000	192000	25600000	93700000	18900	43900	25500	257000	1020000	2850000	24400	3220000	2730	2420000	10800000	1190000	103000	157000	8740	43200	38600
BGD	372000	11500000	67700	391000	17900	18500000	394000	125000	368000	117000	18700	2110000	373000	14900	594000	167000	828000	166000	7660000	170000	30600	4180000	434000	412000	192000	1020000	490000	529000	154000	126000	106000	60900	39700	216000	41700	803000	2930000	2160000	17400	3080000	12500	3520000	17500000	1640000	181000	222000	24500	55500	50800
BGD	1430000	842000	1520000	282000	179000	103000	1490000	82600	152000	194000	1540000	2390000	293000	216000	271000	55600	395000	94300	14100000	5140000	27200000	2620000	103000	173000	12800000	48500	420000	1480000	240000	110000	5920000	29100000	199000	984000	72400	481000	896000	1410000	143000	2060000	97700	3090000	12400000	670000	322000	377000	138000	224000	202000
BGD	375000	15700000	24400	332000	138000	9360	395000	64700	488000	60500	9120	1160000	361000	149000	131000	16600	218000	29100	6350000	203000	55400	4400000	214000	80700	8950	3830	158000	418000	418000	333000	202000	50500	31200	82900	41200	109000	2700000	2450000	22000	12100000	77000	2860000	12100000	2390000	96700	804000	10900	354000	85700
BGD	3020000	3090000	352000	198000	177000	90900	645000	113000	118000	600000	395000	2830000	161000	264000	83700	107000	106000	78100	6750000	60900	7740	4500000	181000	217000	9120	23800	114000	537000	273000	122000	147000	42100	22000	91200	10200	134000	1050000	578000	66100	1660000	8220	2190000	10100000	376000	108000	321000	19500	70400	81200
BGD	1800000	215000	493000	231000	191000	67200	1070000	79500	174000	1320000	499000	2910000	250000	225000	461000	275000	779000	195000	10300000	25100000	90900000	4350000	119000	182000	34500000	11600	698000	900000	658000	247000	26600000	95000000	74200	356000	65200	723000	1790000	1710000	222000	1490000	24200	1490000	7060000	2300000	239000	1100000	45500	173000	231000
BGD	463000	299000	34200	128000	7120	17400	338000	90900	112000	71700	2280	2260000	153000	2260	69200	42900	51800	55200	5210000	79200	34600	5740000	175000	185000	235000	2650	270000	542000	262000	113000	101000	84600	16100	51500	4680	229000	598000	697000	39700	1080000	18200	3850000	17300000	759000	48600	107000	10500	69900	25500
BGD	607000	121000	185000	256000	1280000	27700	164000	46600	548000	55400	323000	2470000	238000	1520000	57800	27800	66500	44700	8790000	134000	82000	3690000	166000	217000	8410	30700	68300	212000	104000	41900	110000	31900	29900	193000	16200	43900	2840000	2240000	48300	3540000	25200	3380000	12700000	2760000	100000	171000	28200	185000	325000
BGD	550000	6120000	92600	114000	171000	28600	409000	75000	301000	76000	78400	851000	132000	261000	824000	56700	1410000	53200	6410000	112000	105000	3430000	173000	87800	4970	12200	182000	385000	212000	99200	70800	55600	16400	218000	51800	116000	1610000	1130000	166000	1560000	27700	2930000	16200000	1080000	80900	87600	33400	262000	30500
BGD	4340000	437000	71600	76200	8830	19500	133000	104000	132000	277000	3410	2290000	85000	20300	66400	49300	20000	43100	4460000	60900	93800	5050000	156000	901000	24600	2700	189000	637000	288000	164000	84300	25300	8650	49800	27900	282000	2380000	5710000	24400	2580000	14700	1280000	7810000	1890000	109000	877000	6140	45800	7290
BGD	334000	771000	26700	86000	11000	10000	473000	82500	347000	16200	5680	2230000	81200	2100	12200	3460	24200	30500	4810000	53400	33700	3870000	334000	395000	15200	4360	236000	667000	192000	89900	98600	33200	26200	64700	28800	118000	2490000	1830000	81200	2810000	9740	3130000	13900000	988000	107000	286000	9170	91800	34400
BGD	932000	3510000	101000	181000	121000	101000	721000	58600	56800	107000	94200	1240000	184000	152000	62500	50600	106000	51000	6080000	7600000	992000	4920000	195000	84100	101000	30500	233000	942000	237000	137000	7690000	1110000	13300	82100	16400	86700	655000	1120000	30800	1730000	20700	2630000	12200000	1690000	90600	145000	8480	88600	40600
BGD	1840000	121000	184000	139000	20500	17100	1240000	86400	55000	431000	178000	1010000	154000	23700	11900	39200	21000	51900	5690000	210000	399000	4860000	390000	213000	90400	3690	140000	729000	386000	183000	190000	390000	15200	49400	22300	123000	1310000	1400000	37700	866000	20300	3340000	12800000	461000	135000	287000	11500	58400	30600
BGD	720000	4860000	80300	128000	170000	27500	163000	80300	65800	170000	37000	1210000	132000	213000	251000	47500	451000	39100	9750000	89800	30300	4000000	264000	151000	19400	10100	172000	308000	468000	175000	151000	127000	8680	203000	25200	194000	1670000	3260000	28700	1180000	13000	1840000	8490000	1210000	107000	249000	30300	134000	18200
BGD	1140000	453000	212000	255000	55700	310000	830000	126000	187000	91300	304000	1600000	263000	40600	67500	29700	88200	40900	7300000	5560000	6910000	4710000	146000	1240000	10800000	51300	180000	697000	294000	117000	5810000	7420000	27700	352000	17300	78900	1430000	1200000	7930	3960000	12400	1840000	9630000	498000	62700	131000	52400	57700	65900
BGD	9310000	2270000	531000	1090000	394000	67900	305000	77700	236000	1110000	458000	1420000	1130000	456000	2200000	713000	3620000	608000	7780000	2200000	8110000	3420000	162000	949000	1640000	38600	901000	742000	211000	132000	2270000	8580000	17100	475000	35700	128000	2040000	3290000	109000	3470000	13800	2830000	10800000	749000	47000	148000	57400	143000	23400
BGD	342000	1100000	78800	208000	15300	76100	1290000	76000	398000	79300	15900	1240000	231000	23100	61600	18600	90000	19200	5600000	228000	55900	4740000	227000	461000	19800	35900	195000	582000	200000	141000	138000	88300	19600	21300	34300	241000	3020000	4730000	56300	3480000	8640	2860000	13400000	3260000	163000	418000	11000	69000	9470
BGD	359000	5930000	61500	1100000	487000	97900	1230000	77600	484000	127000	62300	964000	1340000	532000	882000	132000	1460000	112000	4950000	169000	187000	3920000	170000	203000	80600	32300	170000	246000	118000	79500	61100	253000	24300	76100	20800	113000	3370000	2080000	87300	4660000	154000	1740000	7530000	1570000	115000	145000	10900	128000	145000
BGD	983000	2040000	250000	463000	151000	42900	1090000	96400	79700	541000	295000	1410000	372000	239000	178000	85200	363000	103000	9870000	143000	68800	4190000	215000	1820000	2180	17500	482000	518000	1120000	590000	84000	17600	9720	158000	11500	187000	305000	776000	257000	943000	53600	4130000	16300000	232000	103000	175000	25000	292000	51500
BGD	1110000	4490000	194000	2120000	2060000	373000	630000	72200	52100	935000	193000	1770000	2370000	2610000	236000	144000	403000	92500	14000000	155000	82000	3720000	239000	179000	24100	107000	173000	475000	456000	184000	197000	81800	203000	638000	63100	420000	1100000	2990000	18500	1420000	160000	2290000	11100000	758000	235000	377000	91800	79900	575000
BGD	11700000	1230000	21000	719000	26400	28600	153000	35400	213000	1500000	13700	2070000	778000	28000	224000	141000	356000	98300	8280000	3610000	6450000	4590000	309000	212000	1530000	12800	171000	475000	368000	141000	4450000	6860000	5930	287000	17200	226000	658000	1310000	45700	1240000	12600	5270000	20200000	2340000	99100	180000	56200	210000	12500
BGD	1350000	9340000	65900	208000	199000	81200	845000	85100	362000	248000	73600	1320000	197000	291000	157000	94300	259000	107000	6680000	634000	2550000	3100000	157000	127000	577000	25900	138000	607000	143000	87600	663000	2650000	9210	426000	34900	115000	3300000	1910000	10700	3420000	8250	2830000	11600000	723000	200000	106000	50700	458000	52000
BGD	661000	273000	52000	843000	2790000	54600	762000	78800	230000	254000	44100	2040000	810000	3580000	1890000	397000	3320000	407000	10300000	32100000	137000000	5320000	199000	190000	48300000	29800	373000	286000	204000	91300	30800000	142000000	136000	258000	102000	130000	2030000	2670000	59300	1970000	24300	3900000	20400000	2470000	106000	178000	29300	154000	989000
BGD	2500000	4330000	9180	162000	191000	114000	524000	71800	210000	564000	2850	1580000	146000	230000	527000	244000	858000	211000	7920000	600000	867000	4240000	234000	217000	244000	41800	306000	508000	524000	268000	620000	1130000	34800	91600	42800	167000	1630000	3770000	18700	2410000	5600	2720000	13700000	1850000	137000	215000	16300	87300	71000
BGD	508000	552000	275000	230000	61400	497000	427000	84100	63000	257000	336000	2260000	243000	68900	291000	53200	404000	55000	9000000	9840000	10100000	3490000	178000	186000	1170000	78800	164000	884000	123000	89300	10300000	10800000	7690	106000	22400	252000	303000	457000	32100	857000	24700	1850000	9670000	284000	42000	35900	13200	112000	41800
BGD	433000	1690000	30400	126000	298000	12300	657000	71000	327000	50000	3550	2170000	108000	355000	108000	32600	218000	24800	6100000	64300	11200	2770000	242000	2020000	18200	10400	127000	495000	95600	89100	163000	53600	20300	80400	22700	343000	2660000	1610000	8910	4860000	10300	2500000	10100000	1020000	110000	86700	7900	60200	41500
BGD	721000	5430000	57100	661000	96800	713000	310000	117000	185000	329000	40500	2580000	643000	95600	79900	44200	160000	46800	6400000	76500	143000	3900000	229000	343000	11300	114000	436000	1900000	647000	249000	147000	63600	75700	222000	21100	540000	1320000	1780000	216000	2540000	54900	1720000	6780000	1240000	183000	467000	43000	31600	234000
BGD	12100000	2220000	994000	635000	277000	63900000	142000	79400	186000	2590000	1210000	1440000	563000	428000	84300	107000	112000	84300	12200000	45300000	4110000	2160000	117000	202000	4850000	2260000	100000	762000	278000	124000	50900000	4400000	177000	651000	144000	395000	2410000	3050000	101000	2880000	17400	2620000	12800000	1670000	122000	188000	90300	33500	268000
BGD	686000	2750000	99100	454000	444000	44400	452000	73700	57900	101000	11100	1630000	502000	489000	672000	105000	1100000	84600	9630000	15600000	75100000	4230000	389000	149000	62000000	18100	298000	406000	213000	128000	15600000	74100000	23900	54200	34400	170000	318000	933000	49500	805000	32800	3750000	17500000	520000	50900	125000	7640	140000	41500
BGD	843000	2820000	25200	669000	519000	38200	382000	79300	307000	256000	2000	1310000	727000	648000	228000	112000	422000	133000	6060000	144000	583000	4430000	293000	254000	145000	24000	168000	472000	135000	85800	181000	531000	25100	82000	51700	237000	1810000	1810000	15800	2590000	4540	2880000	13400000	1050000	94200	184000	12100	69900	81700
BGD	378000	3040000	24800	246000	5590	26400	152000	75500	221000	249000	22500	986000	328000	1370	142000	67400	191000	80000	6510000	514000	1030000	4230000	277000	144000	72000	1990	75100	262000	280000	184000	498000	938000	8150	410000	11800	230000	4200000	1870000	30300	3920000	9080	2140000	9250000	1640000	101000	185000	48400	310000	15500
BGD	784000	1100000	43600	131000	9800	22700	80100	97300	197000	118000	1600	3770000	111000	2790	56300	33500	127000	40800	6270000	1340000	2970000	5140000	306000	434000	518000	6550	316000	303000	221000	160000	1540000	3320000	17800	49500	27700	253000	2570000	2520000	29600	2620000	54000	3530000	13900000	1510000	101000	445000	7200	230000	18300
BGD	3230000	3060000	181000	342000	484000	379000	248000	60600	324000	158000	197000	2060000	326000	540000	57900	54100	109000	49200	6540000	42600	24500	3710000	339000	418000	13300	78900	95100	470000	110000	74300	82700	32400	29400	384000	21400	202000	2720000	2280000	35800	2930000	8240	3410000	14200000	1910000	114000	57100	65000	29600	41900
BGD	2910000	4780000	112000	292000	190000	442000	263000	78500	145000	175000	111000	907000	331000	217000	92900	49800	163000	43700	6250000	675000	82500	3320000	205000	127000	11300	90900	318000	411000	203000	164000	727000	29500	51100	401000	21200	47200	2370000	1390000	56000	1940000	8750	2160000	8340000	1110000	66300	147000	57600	177000	163000
BGD	1820000	175000	387000	295000	142000	42200	386000	41000	89900	240000	449000	1050000	303000	162000	23000	22000	6970	47200	5850000	173000	61900	3080000	323000	195000	15200	22000	96800	550000	233000	169000	114000	51500	17900	637000	62600	95400	687000	900000	69600	1560000	60000	2990000	12000000	495000	60900	131000	83800	37700	133000
BGD	375000	4500000	85700	107000	123000	23700000	140000	93600	113000	89000	154000	1650000	128000	170000	91500	51800	161000	50100	4530000	190000	23200	2980000	310000	861000	179000	1260000	153000	680000	236000	125000	73200	83100	273000	111000	47200	335000	460000	631000	147000	789000	12600	2060000	8990000	210000	112000	188000	17700	2580	592000
BGD	489000	8360000	109000	293000	61400	17900	106000	69500	273000	17600	140000	6280000	238000	61900	74400	9660	144000	71100	5110000	179000	65400	3180000	304000	1310000	5220	9210	345000	353000	119000	85500	163000	20500	22400	60600	11000	101000	2310000	884000	11100	3450000	3770	3860000	14300000	699000	95300	13600	8560	68000	23000
BGD	838000	685000	134000	240000	1240000	251000	3590000	105000	117000	130000	155000	5310000	199000	1610000	735000	391000	1290000	327000	6850000	45000	26400	3730000	174000	2220000	6620	44600	310000	1170000	106000	75700	48300	43800	27600	145000	16800	266000	995000	4360000	65700	1590000	21300	1950000	7650000	1090000	263000	178000	18800	150000	130000
BGD	1100000	1590000	66700	297000	244000	169000	1110000	73000	241000	542000	60800	3290000	347000	307000	1200000	433000	1830000	440000	9410000	141000	53300	4550000	386000	1370000	30200	43500	319000	1120000	233000	109000	202000	58000	34500	350000	44100	84500	2400000	5350000	232000	2540000	70200	2160000	12100000	3270000	128000	471000	46400	386000	30400
BGD	4490000	1460000	820000	399000	444000	971000	339000	65400	146000	469000	854000	2610000	425000	492000	43700	44500	17200	72200	5880000	63100	52000	2530000	247000	1980000	1660	146000	73500	747000	364000	180000	52200	39100	135000	1330000	40000	466000	3100000	1570000	283000	1560000	67000	2400000	11900000	2100000	150000	173000	182000	24800	341000
BGD	1480000	4060000	185000	419000	203000	102000	1200000	90800	98800	401000	214000	1880000	425000	242000	40900	35600	121000	21000	7100000	196000	39400	4730000	145000	178000	16700	43600	190000	313000	109000	114000	150000	117000	23600	263000	34400	89900	486000	1680000	19400	1590000	9310	3130000	17200000	321000	48900	36300	27200	274000	55600
BGD	367000	2000000	213000	142000	408000	40200	1760000	104000	102000	62500	214000	1610000	143000	547000	140000	43600	236000	57000	9840000	116000	62600	4910000	749000	476000	16300	9670	100000	323000	245000	138000	81300	103000	20600	514000	25000	203000	1020000	1320000	17300	1990000	5890	3470000	18200000	793000	62200	76600	63500	326000	70100
BGD	1400000	3540000	40300	246000	81900	11100	133000	74600	88800	505000	6260	953000	240000	96300	244000	82100	394000	44000	5730000	22700000	2560000	3440000	294000	132000	892000	2410	173000	315000	328000	126000	22700000	2740000	14700	101000	15800	144000	1010000	1600000	11100	771000	95100	2880000	13400000	508000	47400	109000	10700	94300	20300
BGD	520000	4980000	38200	518000	305000	695000	718000	50900	529000	187000	29600	1880000	552000	383000	634000	108000	881000	79900	7200000	2790000	10200000	3900000	138000	117000	4040000	125000	59000	426000	242000	155000	2860000	10800000	23900	166000	8830	266000	2780000	816000	20500	2920000	45900	2430000	14200000	821000	122000	884000	27600	37900	35600
BGD	360000	752000	109000	697000	1890000	219000	1350000	74600	134000	92200	84500	2710000	632000	2500000	95700	16900	137000	77900	10200000	5140000	4960000	3770000	172000	164000	296000	50100	136000	599000	319000	150000	5050000	5000000	118000	624000	98800	377000	585000	1710000	381000	1960000	100000	2780000	11100000	410000	41100	153000	86400	236000	763000
BGD	653000	135000	31900	413000	11600	9360	514000	78500	152000	417000	9280	2380000	382000	13700	31600	42800	112000	64100	7680000	69500	40800	3890000	155000	239000	823	6120	530000	849000	225000	124000	161000	47500	6580	59000	29100	229000	913000	1490000	70600	2000000	414000	3000000	13900000	430000	299000	457000	14400	66700	63600
BGD	437000	638000	259000	167000	191000	854000	589000	59000	384000	59900	265000	1360000	143000	257000	80100	29700	139000	35300	7210000	91400	26300	3950000	211000	124000	3590	126000	162000	533000	60200	90500	201000	12300	161000	283000	33000	304000	2350000	2340000	23400	2130000	9040	2070000	8840000	904000	90200	208000	32500	105000	293000
BGD	1140000	706000	140000	177000	25000	34100	726000	68000	328000	171000	105000	1750000	165000	32900	58600	28600	97200	24400	6670000	87600	65300	4630000	183000	155000	16000	14800	484000	317000	110000	92800	108000	67400	17900	29400	40100	179000	1660000	2380000	13400	2080000	11000	2260000	9440000	1310000	107000	147000	12000	100000	27000
BGD	589000	5230000	51300	155000	229000	10100000	778000	53800	422000	73600	45100	1250000	169000	306000	268000	55800	409000	21800	4060000	1390000	4620000	2630000	137000	89500	1250000	651000	105000	956000	188000	199000	1370000	4720000	40000	139000	18500	202000	3400000	2390000	35200	3060000	45200	3410000	14200000	637000	197000	156000	27800	66700	57700
BGD	1010000	395000	43100	129000	33600	22500	116000	79900	212000	247000	5560	1020000	131000	27500	76700	57300	124000	61100	4440000	73500	51900	5350000	253000	419000	10200	7790	205000	157000	88800	85800	113000	52700	13400	69400	18300	340000	2020000	1920000	22200	1590000	25300	2670000	10900000	1240000	50500	46800	8770	442000	24900
BGD	2270000	3480000	244000	815000	835000	325000	243000	97900	353000	293000	314000	2100000	706000	866000	73200	51100	111000	78900	6940000	2510000	200000	3860000	218000	272000	40800	81000	161000	610000	167000	140000	2600000	251000	69600	416000	23600	295000	1510000	726000	211000	1680000	16600	2680000	13200000	418000	47900	166000	53900	142000	417000
BGD	941000	9220000	37700	339000	50700	354000	255000	136000	322000	240000	2000	1890000	325000	45800	2570000	464000	3750000	413000	8640000	80900	115000	5610000	280000	819000	27300	64200	423000	756000	217000	122000	92900	148000	35500	351000	26400	125000	1480000	1190000	162000	1300000	30700	3260000	16400000	569000	103000	473000	56800	230000	49200
BGD	512000	230000	236000	1320000	1770000	309000	185000	94500	246000	308000	236000	3170000	1210000	2170000	126000	42400	222000	67700	10900000	907000	1060000	3820000	232000	302000	198000	65900	473000	717000	140000	115000	896000	1090000	43800	69900	45700	490000	1100000	1280000	365000	1770000	11100	3500000	16800000	424000	192000	1310000	12100	85000	89000
BGD	930000	1230000	41600	211000	17500	3680000	172000	112000	155000	45100	29300	1890000	240000	25600	94500	25700	142000	9250	8020000	1370000	4570000	4110000	162000	1240000	622000	316000	605000	768000	111000	77800	1310000	5180000	21800	71700	19200	179000	985000	4000000	138000	1800000	294000	2150000	9970000	655000	177000	357000	6510	21000	8900
BGD	332000	1020000	25300	1140000	17300	24000000	99600	92000	378000	458000	10700	1150000	1120000	9810	112000	46200	175000	73800	7050000	211000	23000	2730000	176000	102000	12300	1210000	211000	990000	265000	147000	151000	48100	30400	131000	35300	763000	3850000	1790000	433000	4640000	41300	3680000	14800000	660000	232000	502000	23900	14200	22400
BGD	384000	5890000	43400	811000	15000	23200	125000	86300	59300	102000	16000	1420000	811000	42900	144000	76500	183000	51200	9030000	2700000	252000	5480000	381000	1170000	102000	1730	106000	571000	982000	228000	2860000	200000	35600	42100	40400	155000	335000	2620000	63400	1050000	399000	1880000	8830000	1270000	90200	189000	10600	101000	63500
BGD	668000	1900000	308000	310000	1880000	894000	1140000	101000	300000	401000	333000	1040000	335000	2230000	56800	31700	57000	66700	7680000	4240000	15400000	4750000	153000	582000	3850000	116000	171000	538000	188000	68000	4660000	15700000	55800	158000	15800	195000	1750000	1110000	219000	1230000	51600	2350000	8960000	495000	104000	553000	24700	50600	331000
BGD	769000	159000	30800	439000	8440	6450	445000	97400	333000	50300	2850	2060000	434000	2740	12500	2860	18400	21200	5350000	267000	1230000	3200000	312000	262000	423000	1620	477000	576000	129000	112000	249000	1450000	12800	17700	18100	152000	1450000	1920000	9960	4050000	184000	2850000	16600000	887000	70700	67900	5820	146000	15500
BGD	1090000	4760000	106000	321000	348000	22500	171000	42900	119000	662000	46200	1350000	354000	358000	300000	105000	446000	140000	7500000	59300	45000	4450000	291000	74300	7780	4830	186000	388000	399000	391000	100000	73000	18000	111000	47400	234000	1180000	1560000	87200	854000	30600	2710000	12800000	1340000	108000	360000	15200	266000	95900
BGD	381000	385000	434000	71800	10100	27300	423000	59000	195000	27500	403000	1360000	69400	10700	1070000	125000	1620000	109000	5120000	135000	115000	3440000	266000	242000	17200	16100	92900	227000	117000	67100	138000	187000	9210	185000	20500	83700	1470000	1600000	8230	4270000	7430	3500000	17100000	635000	74500	88500	16100	228000	13300
BGD	599000	756000	42200	114000	3970	6880	272000	81300	64200	372000	2590	1150000	155000	10800	842000	212000	1310000	190000	8780000	41500	43200	3520000	367000	1020000	15700	2880	298000	540000	462000	192000	155000	34600	13000	67400	11900	289000	1540000	5300000	22900	1230000	8750	2770000	10200000	1080000	137000	268000	13500	58300	26700
BGD	4860000	186000	374000	370000	213000	768000	154000	78400	190000	444000	490000	1590000	358000	265000	50200	39600	63400	52900	5090000	268000	52400	2740000	183000	677000	6050	117000	80400	710000	192000	81600	278000	68800	14200	153000	18100	178000	1280000	1100000	201000	1340000	23100	2800000	11900000	479000	60400	200000	26700	35400	35700
BGD	11800000	7760000	1190000	308000	282000	26400	981000	109000	118000	1490000	1270000	1770000	258000	327000	229000	179000	439000	110000	8940000	379000	349000	4240000	207000	275000	47000	15900	456000	520000	342000	195000	383000	305000	23100	203000	9050	196000	523000	1680000	224000	1150000	10300	2380000	11400000	814000	121000	336000	28900	133000	75000
BGD	530000	610000	164000	392000	33300	59300	55600	73100	279000	71500	182000	2390000	346000	34300	108000	32800	200000	55600	6870000	116000	87400	5190000	262000	215000	16800	33800	327000	691000	187000	131000	68300	16900	35100	113000	16800	267000	2100000	4100000	79800	1650000	19200	2660000	10400000	1620000	160000	633000	9640	67300	14400
BGD	1140000	1170000	69100	179000	100000	25800	770000	78300	283000	116000	83300	1300000	136000	137000	287000	72200	474000	61000	3480000	408000	1910000	2290000	152000	1480000	364000	5540	67900	408000	102000	55000	462000	1780000	8920	102000	12100	216000	2210000	2050000	20600	3430000	7820	3040000	14500000	856000	103000	143000	14600	43400	17100
BGD	189000	2770000	30400	157000	85400	13000	341000	64100	566000	65600	12100	1590000	135000	121000	1070000	48500	1590000	69400	6930000	1230000	5390000	3630000	235000	185000	1290000	5760	411000	212000	136000	79700	1360000	6730000	9620	74500	57600	80200	2680000	1620000	10200	3710000	30700	2940000	10100000	1030000	84200	53500	11600	323000	29100
BGD	4390000	1770000	20300	332000	39800	6710	264000	65200	114000	755000	4960	3140000	349000	57100	381000	165000	584000	145000	9850000	75700	37500	6100000	205000	93800	15200	7800	251000	661000	287000	103000	35200	49900	21600	76500	33200	182000	914000	2930000	44300	1470000	20100	2410000	8540000	1310000	99700	234000	14800	259000	19100
BGD	399000	257000	115000	123000	17900	38300000	149000	96900	187000	29000	113000	1320000	107000	29400	125000	34200	216000	43200	5410000	77600	58700	3040000	231000	1270000	21200	1630000	59800	447000	143000	86000	181000	45900	135000	244000	18200	235000	2510000	1480000	37200	2270000	9870	2730000	12400000	2530000	83700	103000	34200	15100	89600
BGD	446000	764000	224000	448000	52500	185000	342000	50600	168000	113000	247000	2410000	393000	65900	49600	17300	172000	80500	9560000	9310000	34400000	4240000	200000	176000	14200000	51900	179000	689000	369000	122000	9220000	35200000	39500	298000	20200	123000	763000	2570000	190000	1160000	30900	1630000	7380000	1500000	276000	781000	35900	89300	108000
BGD	206000	355000	35400	109000	7600	71100	230000	92600	85800	20800	6280	1040000	75100	4850	12000	8210	6390	8610	5770000	102000	170000	5010000	305000	277000	49100	19000	113000	293000	129000	113000	113000	150000	39700	14800	19500	107000	635000	2300000	44700	1300000	10700	3200000	15800000	1170000	92300	134000	9290	43800	12100
BGD	426000	1820000	341000	217000	342000	1240000	978000	57600	92300	138000	439000	2790000	184000	347000	44800	25600	79700	25900	5500000	115000	59300	3120000	131000	242000	16500	147000	87300	494000	88100	58900	139000	30400	51500	144000	35200	155000	508000	701000	125000	1230000	14600	1960000	9230000	165000	50200	36700	15900	26400	472000
BGD	347000	747000	30200	170000	43800	105000	440000	61400	303000	32200	29700	2930000	164000	46600	32700	13100	72000	12000	6740000	343000	227000	4440000	240000	281000	21300	38600	233000	460000	113000	98400	449000	206000	63200	36200	67300	127000	3110000	4780000	14100	3450000	10500	3050000	14600000	3560000	188000	259000	5760	193000	18000
BGD	831000	1240000	16000	456000	49400	11400	549000	66100	102000	386000	14200	1920000	458000	54900	34700	34900	64800	72000	6400000	127000	27500	4940000	133000	144000	9110	8460	161000	631000	97600	79500	117000	58400	12600	256000	23200	225000	1460000	2160000	608000	1760000	27100	2390000	10100000	816000	175000	372000	36500	56100	18600
BGD	377000	2480000	64200	59000	34100	42800	517000	53300	410000	45600	6280	815000	53800	38200	254000	49500	376000	52300	3800000	161000	133000	3860000	128000	132000	5640	6810	201000	95400	99600	88200	155000	36300	2700	101000	20600	51900	2100000	2710000	5360	4000000	16500	2830000	13200000	1080000	66000	438000	15500	178000	15900
BGD	5190000	775000	353000	198000	96600	37600	185000	81100	55200	995000	412000	1540000	175000	146000	162000	158000	181000	145000	6070000	87600	48100	3750000	287000	255000	19400	17800	89300	415000	814000	372000	157000	30700	11500	451000	19000	77900	344000	860000	23400	844000	22600	2070000	8570000	403000	43700	73600	60100	95900	110000
BGD	560000	2000000	186000	125000	287000	60000	794000	83100	59500	156000	192000	1340000	116000	377000	55000	31300	77100	21700	7170000	31600000	113000000	4350000	206000	106000	62000000	32400	144000	233000	486000	151000	30700000	125000000	46700	88700	32800	381000	413000	1240000	81700	981000	15300	2220000	10900000	859000	131000	169000	16100	32600	88800
BGD	1110000	5970000	126000	380000	714000	137000	136000	108000	56900	198000	116000	2710000	340000	820000	384000	100000	565000	109000	9840000	791000	1650000	5800000	323000	164000	222000	47700	637000	1540000	424000	199000	993000	1570000	30200	162000	23500	165000	1070000	2870000	213000	1130000	17000	2130000	10600000	1120000	168000	325000	24700	93600	60600
BGD	587000	4380000	51800	284000	326000	51000	349000	26600	62400	304000	1710	1640000	266000	469000	232000	84500	367000	114000	8690000	152000	62100	3170000	190000	121000	3300	23800	190000	1150000	172000	120000	126000	58300	4930	112000	18200	317000	836000	859000	159000	682000	59000	3230000	12600000	468000	39400	39000	17100	68200	24400
BGD	296000	5900000	256000	513000	936000	152000	313000	105000	124000	25700	221000	1660000	472000	1150000	112000	24500	186000	20000	9360000	84100	38800	3380000	254000	315000	7500	47300	212000	355000	259000	139000	97400	35200	57500	445000	27700	551000	795000	1770000	135000	1280000	17400	3240000	14600000	685000	89500	289000	51200	39300	97800
BGD	14300000	1450000	177000	176000	64000	38700	1000000	121000	196000	1300000	174000	1780000	204000	99200	70600	138000	138000	102000	9000000	8540000	19500000	6520000	330000	240000	2400000	33400	145000	920000	232000	123000	8350000	21000000	16700	36300	21100	136000	1770000	1600000	63500	911000	20000	3170000	14800000	548000	161000	942000	15000	113000	37800
BGD	4650000	13700000	489000	754000	578000	450000	860000	111000	226000	1970000	471000	2570000	923000	667000	271000	369000	422000	307000	7580000	38200000	122000000	5710000	206000	133000	55300000	114000	391000	919000	420000	187000	37600000	137000000	38000	584000	15700	241000	4030000	1910000	60300	2900000	42600	2260000	10900000	1060000	271000	396000	93700	56300	185000
BGD	3510000	1960000	119000	1220000	1000000	34700	704000	97200	280000	517000	168000	2110000	1130000	1380000	1180000	267000	1790000	227000	5640000	28100000	108000000	3450000	168000	183000	64100000	5950	231000	643000	223000	117000	30100000	118000000	25400	103000	19100	232000	1300000	835000	255000	2330000	32600	2880000	15300000	519000	77600	224000	9970	201000	124000
BGD	2790000	362000	24400	677000	4810	125000	558000	102000	187000	1220000	5690	2710000	780000	8610	171000	61500	243000	75200	7950000	4310000	20800000	4400000	248000	314000	10200000	45500	347000	621000	900000	215000	3910000	20000000	22200	87600	54200	170000	1950000	2570000	29500	1790000	13800	2820000	12200000	2180000	117000	120000	18400	72300	14100
BGD	276000	461000	8690	142000	58100	24400	475000	53300	327000	19300	5980	2310000	158000	53000	119000	11100	147000	27400	5370000	50200	34000	3410000	103000	227000	10100	7970	422000	870000	247000	96500	95900	106000	33600	63500	31000	562000	4020000	1500000	78300	2030000	6650	2350000	11000000	1310000	184000	120000	7530	67000	22300
BGD	1940000	3510000	54600	858000	514000	91500	402000	112000	142000	232000	66300	1080000	704000	640000	149000	40900	255000	66400	7980000	163000	295000	3870000	248000	270000	107000	38300	83000	490000	220000	97200	162000	197000	44800	99800	45800	98400	706000	1790000	62200	1600000	19200	1470000	8440000	1600000	41800	51800	15500	126000	82200
BGD	546000	1210000	305000	684000	706000	55000	532000	132000	114000	199000	443000	1450000	780000	844000	340000	68600	486000	64800	9610000	146000	29600	3830000	207000	149000	14700	34700	499000	990000	1060000	451000	164000	18000	17900	432000	13400	120000	762000	1050000	48300	1270000	29900	3290000	12300000	470000	28500	118000	60000	454000	22000
BGD	959000	389000	784000	1190000	54500	681000	307000	97500	233000	514000	996000	998000	1230000	59900	99600	137000	145000	111000	6030000	45000	25100	3100000	182000	177000	9430	116000	103000	802000	139000	84500	112000	47100	19400	505000	13100	86800	1180000	646000	10500	1620000	21800	1240000	6150000	370000	86600	142000	73800	36100	124000
BGD	503000	1490000	40200	173000	39300	13300	499000	52900	525000	247000	3420	1690000	152000	50200	517000	78200	924000	126000	5350000	142000	52000	3030000	131000	268000	10700	20100	106000	586000	294000	224000	127000	46400	19600	80100	29400	180000	1900000	1700000	16000	2140000	29900	1860000	9000000	752000	75300	174000	7820	187000	42800
BGD	2790000	1380000	158000	305000	23500	53900	945000	87400	115000	782000	124000	3250000	269000	47400	74600	141000	131000	114000	8610000	20100	56300	3520000	141000	145000	14000	22900	212000	421000	260000	112000	67200	56600	14300	116000	25600	166000	823000	798000	91100	1850000	12000	2930000	16500000	295000	34600	94700	13300	36500	53000
BGD	1130000	6890000	86100	242000	12700	12500	1220000	82300	85100	611000	61500	1670000	262000	11300	826000	320000	1240000	235000	8330000	13400000	35100000	4800000	126000	159000	6830000	16100	235000	319000	258000	92100	13000000	34000000	22300	84500	58200	190000	1060000	1850000	107000	1820000	10500	1990000	10700000	1430000	63000	292000	12500	304000	20100
BGD	1610000	5210000	248000	195000	121000	106000	617000	68400	117000	375000	183000	3110000	143000	144000	69700	59900	131000	79400	8160000	7290000	21600000	4640000	198000	174000	2480000	42300	340000	928000	365000	153000	7270000	21700000	13900	142000	14300	42700	534000	1270000	57900	1550000	41100	4520000	20600000	438000	139000	203000	22100	196000	66600
BGD	412000	2420000	77200	257000	316000	407000	897000	84000	386000	38600	69100	2080000	276000	370000	31500	19600	42200	58200	5210000	1950000	7090000	3340000	142000	136000	1360000	82900	64400	426000	90600	58400	1670000	6750000	48300	279000	42300	98700	2290000	1260000	25200	2420000	19800	2590000	10700000	735000	86400	131000	41200	347000	169000
BGD	3870000	6010000	634000	565000	654000	235000	813000	59700	233000	972000	760000	1420000	524000	807000	298000	148000	525000	161000	9520000	114000	85900	4160000	184000	287000	13800	63000	256000	959000	180000	129000	99000	62300	33900	185000	28600	67200	3420000	5560000	46800	2830000	150000	3360000	16700000	3400000	153000	1020000	26300	267000	143000
BGD	1890000	2830000	28200	609000	228000	214000	7020	66200	167000	794000	4560	970000	555000	274000	696000	301000	1120000	289000	7110000	292000	1230000	4980000	202000	103000	1160000	47300	358000	387000	207000	97900	324000	1250000	28400	174000	70000	278000	2570000	1440000	71800	1880000	32500	4590000	16900000	1110000	50100	41500	12600	269000	78700
[truncated: 3,277 more columns]

## Sheet: Fig.2b
Raw data for LDA visualization of discovery cohort (refer to Fig. 2b).
SampleID	LD1	LD2	Group2
D1	-0.96239	-0.500545	EGC
D2	-1.60769	-1.79059	EGC
D3	-1.46594	-0.93985	EGC
D4	-1.09279	0.541076013792579	EGC
D5	-1.56029	0.00537965098343591	EGC
D6	-3.84205	0.640165597556135	EGC
D7	-1.30202	0.325293507286478	EGC
D8	-0.927274	-1.06932	EGC
D9	-3.00742	-1.36376	EGC
D10	-2.14665	-2.07563	EGC
D11	-0.992019	-0.346151	EGC
D12	-1.87303	0.0486150068024746	EGC
D13	-2.69912	-0.27303	EGC
D14	-1.57394	-0.77215	EGC
D15	-1.81439	0.473553077374548	EGC
D16	-1.8299	0.0895898683249844	EGC
D17	-2.11217	-1.02853	EGC
D18	-2.31053	2.68395648205545	EGC
D19	-1.38034	-0.260693	EGC
D20	-1.43685	1.11005430031659	EGC
D21	-0.900026	0.686458308776479	EGC
D22	-1.89594	0.118002347088531	EGC
D23	-1.40068	0.685163591517703	EGC
D24	-1.65189	0.578248926681274	EGC
D25	-1.46877	-1.50585	EGC
D26	-1.80207	0.651863800238441	EGC
D27	-2.33372	0.507495740670639	EGC
D28	-1.4125	1.23817077719468	EGC
D29	-1.80734	0.516456335980254	EGC
D30	-2.72271	0.444762432305401	EGC
D31	-2.35385	-0.470197	EGC
D32	-2.1187	0.580783047191556	AGC
D33	-2.43967	-0.617048	EGC
D34	-1.11488	1.08937448831846	EGC
D35	-1.36744	0.551680995549667	EGC
D36	-3.02972	0.256855752195413	EGC
D37	-0.901912	-0.33548	EGC
D38	-2.6458	1.05966335132303	EGC
D39	-1.49388	1.59320504619823	AGC
D40	-1.8735	-0.824485	EGC
D41	-0.800508	1.15220417432472	EGC
D42	-4.08989	-0.099753	EGC
D43	-1.75528	0.315001278350301	EGC
D44	-2.03403	1.26534088482627	EGC
D45	-1.54798	-0.615094	EGC
D46	-1.03408	0.895628279981118	EGC
D47	-2.39915	-0.942493	EGC
D48	-1.36829	1.67540349380397	EGC
D49	-3.90634	1.44536673660201	EGC
D50	-2.37613	0.665726975570797	EGC
D51	-3.42102	1.01852029159782	EGC
D52	-1.51034	-0.0737388	EGC
D53	-1.91462	0.0246557065702474	EGC
D54	-0.73073	-0.47645	EGC
D55	0.109521081156257	-0.406417	EGC
D56	-2.83933	0.0519455008793455	EGC
D57	-2.90466	2.35322829995089	EGC
D58	-1.20912	-0.519141	EGC
D59	-2.36391	-1.58804	EGC
D60	-1.16514	0.385165990155606	EGC
D61	-0.881356	0.0337421701207878	EGC
D62	-1.58385	0.277653184145488	EGC
D63	-2.17836	0.114737773849185	EGC
D64	-0.938914	-0.910192	EGC
D65	-1.08997	0.278981352350161	EGC
D66	-2.04382	-0.183801	EGC
D67	-1.57873	0.471315464658584	EGC
D68	-3.08586	-0.230524	EGC
D69	-0.454629	0.152330747474408	EGC
D70	-1.82073	0.619060111000335	EGC
D71	-0.381438	1.34644577732205	EGC
D72	-1.12121	0.54456864582744	EGC
D73	-3.07651	1.46329249078657	EGC
D74	-1.88763	-0.609587	EGC
D75	-2.82307	0.295252554904484	EGC
D76	-2.68081	-0.427104	EGC
D77	-0.941985	0.115178470561481	EGC
D78	-2.13466	2.87540700728919	AGC
D79	-1.30813	-0.0512618	EGC
D80	-1.86731	-0.954735	EGC
D81	-1.89834	2.79623251394011	AGC
D82	-1.51336	0.474784921335809	EGC
D83	-2.44801	0.558537251364981	EGC
D84	-1.72193	0.844580327356105	EGC
D85	-1.06392	0.344634606463181	EGC
D86	-2.10862	-0.416608	EGC
D87	-1.97987	-1.21518	EGC
D88	-3.51283	2.93471540511482	AGC
D89	-2.03419	-0.0257888	EGC
D90	-2.74037	1.07048063135783	EGC
D91	1.76805524687293	2.85864420917928	EGC
D92	-1.70012	0.678447768854406	EGC
D93	-2.63137	0.251779290092767	EGC
D94	-2.27266	-0.12865	EGC
D95	-3.06136	0.0779966522986377	EGC
D96	-2.19281	0.567979431240312	EGC
D97	-2.85706	1.51441542580654	EGC
D98	-1.76135	0.28711712311349	EGC
D99	-3.48501	-0.666241	EGC
D100	-3.07874	-1.67793	EGC
D101	-1.35733	-0.742718	EGC
D102	0.0701022881595361	-0.65734	EGC
D103	-3.11285	1.55242580923378	EGC
D104	-1.4754	0.961728682180219	EGC
D105	-1.54051	1.28442031362712	EGC
D106	-1.0016	-0.063984	EGC
D107	-0.107168	-0.600746	EGC
D108	-0.96627	0.0392285424512196	EGC
D109	-1.7498	-0.240482	EGC
D110	-0.330578	-0.586662	EGC
D111	-2.7031	0.715352016621491	EGC
D112	0.155662945129298	0.833483242354999	EGC
D113	-1.29977	0.0462064321061717	EGC
D114	-2.19597	1.72718588805671	EGC
D115	-1.70705	1.70236737670603	EGC
D116	-0.163752	2.3334584329464	EGC
D117	-1.49669	0.894236666353664	EGC
D118	-1.7628	2.38418580417098	EGC
D119	-1.5282	0.800447162565651	EGC
D120	-1.87069	-0.510141	EGC
D121	-1.32823	0.666519431118127	EGC
D122	-1.39626	0.675137202521101	EGC
D123	-0.511301	1.63052021683929	EGC
D124	0.118985195893271	1.32730166669011	EGC
D125	-1.89777	0.837482050885368	EGC
D126	-1.92752	1.80563301737347	EGC
D127	-1.00748	-0.195143	EGC
D128	-3.57738	0.0326790438300294	EGC
D129	-1.49574	-0.407978	EGC
D130	-2.82076	2.47179237594679	EGC
D131	-1.26833	1.42108900482762	EGC
D132	-1.79669	3.13898704242057	EGC
D133	-2.2377	0.328070121462647	EGC
D134	0.314746367542017	1.16468613504649	EGC
D135	-1.44551	2.05182991974394	EGC
D136	-1.56555	-2.93765	EGC
D137	-1.09295	1.52978596442583	EGC
D138	-2.62622	2.12501723161229	EGC
D139	-0.347628	1.82688250487471	EGC
D140	-2.90659	3.72146908856596	AGC
D141	1.63630917908746	2.83036798658748	AGC
D142	-0.201995	2.30379307910788	AGC
D143	-1.92485	4.54195738545247	AGC
D144	-2.7048	2.56754662707758	AGC
D145	-2.15301	4.49777	AGC
D146	-0.903991	3.47621774554289	AGC
D147	-0.737085	4.42896385513822	AGC
D148	-2.41119	2.78311158654526	AGC
D149	-0.867399	1.61143915831638	AGC
D150	-2.86549	1.48242895308168	AGC
D151	-2.29357	2.50374905486419	AGC
D152	-0.603734	1.31178313171999	AGC
D153	-1.04613	1.43692540933849	AGC
D154	0.328417347461656	2.74740551013818	AGC
D155	-0.759233	3.07996523463774	AGC
D156	-1.92693	3.40378767935232	AGC
D157	1.5083009585241	1.42869403332306	AGC
D158	-0.964885	1.83164261396585	AGC
D159	-0.583381	2.28568133069661	AGC
D160	0.788054135841269	-0.897626	AGC
D161	-0.0375868	3.50552840567823	AGC
D162	-2.2281	3.78850535150519	AGC
D163	-2.99336	2.88379494824036	AGC
D164	-1.21901	4.92133507372857	AGC
D165	-0.236744	2.47139744809434	AGC
D166	-1.31198	2.29906208587952	AGC
D167	-0.549481	2.61885189528902	AGC
D168	-0.361743	2.2026445671989	AGC
D169	-1.05605	0.230009053870309	AGC
D170	-2.36847	4.47904179824117	AGC
D171	-0.956299	0.868985085408246	AGC
D172	-0.795859	4.28440001738379	AGC
D173	-0.101669	2.03453249334582	AGC
D174	-1.02207	1.89452451903505	AGC
D175	-1.25307	2.0213579979878	AGC
D176	-2.15029	1.01453612472096	AGC
D177	-1.56643	4.73885544532045	AGC
D178	-1.03836	2.3498548565233	AGC
D179	-2.13085	1.10075641010378	AGC
D180	-0.502859	2.01525833446038	AGC
D181	-1.52117	1.95673451230396	AGC
D182	0.707783672595699	3.1990134948243	AGC
D183	-0.294741	3.14134662980638	AGC
D184	-1.91444	4.42638807394279	AGC
D185	-0.350192	2.87359739049616	AGC
D186	-2.0111	1.8288140529581	AGC
D187	-1.64595	3.83658940445523	AGC
D188	-1.0768	2.76400321008384	AGC
D189	-1.90497	2.62043303191178	AGC
D190	-0.591826	2.32371772846989	AGC
D191	-0.849058	3.58408968051741	AGC
D192	-0.279608	1.6794317587786	AGC
D193	-1.18227	2.35539559008468	AGC
D194	-1.72169	2.51793249856446	AGC
D195	-2.04309	3.05619757715689	AGC
D196	-1.82412	1.72028039588713	AGC
D197	-0.133894	0.827762604438717	AGC
D198	-0.725261	4.30024188576496	AGC
D199	-0.710073	2.00511755071502	AGC
D200	0.478147570080556	1.41244222529574	AGC
D201	-2.10909	2.31868426455779	AGC
D202	-0.965412	2.89606387705834	AGC
D203	4.68579507633704	-0.307905	HC
D204	3.37589934848214	0.524160010936767	HC
D205	4.88104696402808	0.112396690502576	HC
D206	4.26279623661461	-0.881399	HC
D207	4.36890777134735	-0.237906	HC
D208	4.14786727724376	0.158508830183947	HC
D209	4.85463974507431	0.927398013855826	HC
D210	3.08250754489833	-1.23304	HC
D211	5.55199541484866	0.680715037939744	HC
D212	4.59061751794307	0.0008005319157313	HC
D213	3.21125437841335	-0.382293	HC
D214	4.64467185261867	1.31903880658451	HC
D215	6.22765901987406	0.283094601580761	HC
D216	3.92390640709017	0.758287038923572	HC
D217	3.95085652538798	0.0130773020559721	HC
D218	7.02795406493817	0.87687174177696	HC
D219	-1.67875	-0.4395	HC
D220	5.40211671202087	-0.184488	HC
D221	3.73079566091496	-0.0580257	HC
D222	5.34627079502574	1.25949278454109	HC
D223	4.92105262238205	0.667203310905088	HC
D224	5.19743363910003	0.0511107656618689	HC
D225	4.4287287345515	1.20752727590589	HC
D226	5.20437911690057	-1.50643	HC
D227	4.46795393253504	0.705190411894103	HC
D228	4.95918201894798	-0.952837	HC
D229	4.95614639505437	0.758163394472149	HC
D230	4.67379411192839	0.0466612879836105	HC
D231	5.16514808358765	0.991359603254373	HC
D232	4.20056438456616	1.06486381833927	HC
D233	4.38953889259935	0.448999511208916	HC
D234	2.34731124748148	-0.124685	HC
D235	4.26529571650753	-0.288649	HC
D236	4.46686796435784	-0.696964	HC
D237	5.79934636972754	0.369128032225435	HC
D238	3.05466	-0.220365	HC
D239	4.01233941711558	-1.05513	HC
D240	3.9415833489304	2.06100943356037	HC
D241	4.02902522023697	0.729429160559869	HC
D242	5.65429171311953	0.842763667261621	HC
D243	5.00447481219385	1.00099485919456	HC
D244	3.41428723639335	1.00766062114758	HC
D245	5.93343601545302	1.3784956291101	HC
D246	4.96171381181942	0.0389838441397769	HC
D247	5.24277881764105	-0.417151	HC
D248	3.35906408711952	1.97972496502345	HC
D249	2.81499905912377	-0.321337	HC
D250	5.85876495454029	0.610145242098181	HC
D251	3.57487819864276	0.0626624450599695	HC
D252	4.10316146840615	1.78813957269442	HC
D253	4.81052672091062	-0.152098	HC
D254	3.8301124593833	0.228811343653583	HC
D255	4.61406189655889	0.181281643378576	HC
D256	4.05656398506042	-0.309385	HC
D257	4.92442445879317	0.656929985404249	HC
D258	3.49334787037878	1.03187996984202	HC
D259	2.75291703746031	0.552486850945168	HC
D260	4.45891277464587	1.36988324040984	HC
D261	5.22405406279498	0.150353918005967	HC
D262	4.65585688106927	-0.595609	HC
D263	3.55170998385152	1.39348779480617	HC
D264	4.78482828505231	-0.379311	HC
D265	3.93412459148326	0.966070616467398	HC
D266	2.88761394908273	0.019436301449045	HC
D267	4.18057434388498	0.164640375193175	HC
D268	3.93932499246532	1.83899142026751	HC
D269	2.91482758359297	0.464099287419923	HC
D270	2.95652267425446	1.00640736354296	HC
D271	4.11481705906843	0.254498846831738	HC
D272	3.08530631023115	1.44067029280562	HC
D273	4.8341721961822	0.315769704421382	HC
D274	4.49309748981911	-0.358152	HC
D275	4.29953558823421	0.845491520944778	HC
D276	4.14198521265008	0.403863841261805	HC
D277	2.53590765454731	0.0766317923787437	HC
D278	3.5594390003229	0.265208344402466	HC
D279	3.41970349854299	0.399974022108674	HC
D280	3.59066432560505	-0.193898	HC
D281	3.54632301399063	0.130156784203211	HC
D282	3.81326258903783	-0.370946	HC
D283	2.67713538918814	-0.283266	HC
D284	4.80853749948001	-0.190892	HC
D285	2.21180433356121	-1.0133	HC
D286	0.26698772342837	0.424481996122199	HC
D287	4.15437216941365	-0.716399	HC
D288	3.70205075706674	0.0772975976904132	HC
D289	3.48700714943601	-0.872963	HC
D290	3.88924384929829	1.12153242938644	HC
D291	5.05262713932404	1.23299201792687	HC
D292	1.33389319650833	0.808954969115163	HC
D293	4.59854115550774	0.75741526488844	HC
D294	5.62116978109423	0.110530405569628	HC
D295	4.27855477407047	1.30047042559426	HC
D296	4.61464947629844	1.49533631995915	HC
D297	4.26552279431292	0.252326531580641	HC
D298	3.57623598912959	0.877340281046147	HC
D299	4.89879246871529	0.82462433769624	HC
D300	4.43277248487203	-0.552825	HC
D301	3.94803861100757	-0.938926	HC
D302	5.10125259883565	-1.57269	HC
D303	0.733248778536977	-1.03788	BGD
D304	-1.16475	-0.498032	BGD
D305	-0.407699	-1.82943	BGD
D306	-0.487111	-1.83309	BGD
D307	-1.03721	-2.30798	BGD
D308	-0.478664	-2.48374	BGD
D309	-1.24035	-1.60088	BGD
D310	-0.646444	-1.79991	BGD
D311	-0.15874	-1.36186	BGD
D312	-1.62304	-0.90929	BGD
D313	-1.09826	-2.66126	BGD
D314	-0.91419	-2.339	BGD
D315	-0.0531801	-1.83683	BGD
D316	-0.512776	-1.2609	BGD
D317	-1.58145	-3.27004	BGD
D318	-1.11286	-1.90854	BGD
D319	-1.36286	-1.83491	BGD
D320	-0.587832	-1.40559	BGD
D321	0.103419760941149	-2.41683	BGD
D322	-0.85359	-1.18971	BGD
D323	-1.52996	-2.81704	BGD
D324	-1.5488	-1.91123	BGD
D325	-1.27532	2.78781489606612	BGD
D326	0.465265385475021	-3.05303	BGD
D327	-1.40197	-1.06902	BGD
D328	-0.294646	-2.97418	BGD
D329	-1.28642	-0.935124	BGD
D330	-0.77235	-1.52915	BGD
D331	-0.99191	-1.89098	BGD
D332	-1.31087	-1.94242	BGD
D333	-0.766154	-0.616994	BGD
D334	-0.798226	0.622614831436856	BGD
D335	-1.69366	-1.29213	BGD
D336	-1.50623	-1.99461	BGD
D337	-1.41677	-1.62637	BGD
D338	-0.177118	-0.887738	BGD
D339	0.300544709208011	-1.53874	BGD
D340	-1.10648	-1.06693	BGD
D341	-1.09945	0.78254643892856	BGD
D342	-0.0877383	-0.909408	BGD
D343	-0.499231	-1.61319	BGD
D344	0.63759769451214	-1.39242	BGD
D345	-0.656385	-1.03039	BGD
D346	-1.3777	-1.20569	BGD
D347	-1.55455	-1.78438	BGD
D348	-0.66126	-1.47521	BGD
D349	-0.84731	0.722529556183468	BGD
D350	0.628924201884278	-2.02218	BGD
D351	-0.690104	-2.29207	BGD
D352	-1.05816	-1.62383	BGD
D353	-1.05807	-1.13541	BGD
D354	-0.6104	-0.860179	BGD
D355	-2.09827	-0.49339	BGD
D356	-0.32049	-0.445544	BGD
D357	-0.648356	-2.86999	BGD
D358	-1.12397	-1.06152	BGD
D359	-0.344854	-1.17252	BGD
D360	-1.76248	-1.64797	BGD
D361	-1.40787	-1.86934	BGD
D362	-1.373	-1.38574	BGD
D363	-2.42958	-1.40256	BGD
D364	-1.4179	-0.369357	BGD
D365	-0.65902	-2.04125	BGD
D366	-1.75745	-2.07982	BGD
D367	-1.64021	-0.432064	BGD
D368	-0.481111	-1.00633	BGD
D369	0.00467544890663302	0.0457375768841804	BGD
D370	-0.0819224	-1.07131	BGD
D371	-0.999987	-2.06447	BGD
D372	-1.69319	-2.94933	BGD
D373	-2.29434	-1.48559	BGD
D374	-1.09026	-2.69772	BGD
D375	-1.17471	-0.9931	BGD
D376	0.418991351661047	-2.08093	BGD
D377	0.212355628109369	-2.097	BGD
D378	0.607193284042409	1.86558023423821	BGD
D379	1.52229315173314	-0.496293	BGD
D380	-2.20831	-2.18884	BGD
D381	-0.459858	-0.0322945	BGD
D382	-0.655823	-1.65949	BGD
D383	1.29232086051736	-1.66343	BGD
D384	-0.6361	-1.88114	BGD
D385	-1.95157	-1.32122	BGD
D386	-2.72224	-1.39184	BGD
D387	-1.23964	-2.1908	BGD
D388	-0.717297	-3.21655	BGD
D389	-0.922147	-2.60493	BGD
D390	-1.58248	-1.73381	BGD
D391	-0.595119	-1.37045	BGD
D392	1.29521684233958	-1.68728	BGD
D393	0.343710968408715	-2.31589	BGD
D394	-1.01102	-1.73817	BGD
D395	-0.400486	-0.444803	BGD
D396	-1.13786	-2.6826	BGD
D397	0.0129513584129396	-0.0205672	BGD
D398	0.879107867398268	-1.31685	BGD
D399	-0.799039	-1.87375	BGD
D400	-0.752638	-2.89413	BGD
D401	0.442290475850328	-2.39314	BGD
D402	0.544968094848601	-1.18834	BGD
D403	-0.038851	-1.93326	BGD
D404	0.394714668367418	-3.26967	BGD
D405	1.35376133204901	0.182841608898437	BGD
D406	-1.68011	0.76885913231766	BGD
D407	1.50392614528755	-2.35157	BGD
D408	-1.14079	-0.172513	BGD
D409	-0.0335779	-0.0226791	BGD
D410	-0.326196	-0.279306	BGD
D411	-1.07694	-2.47471	BGD
D412	-1.07157	1.34802367384089	BGD
D413	-1.30061	-0.713673	BGD
D414	-0.821345	-2.02032	BGD
D415	-0.178033	-1.86287	BGD
D416	-1.7167	0.883454245441479	BGD
D417	-1.37241	0.786383979255973	BGD
D418	-0.0734929	-1.84121	BGD
D419	0.0534435600457733	-1.97608	BGD
D420	0.110207602268886	-0.379919	BGD
D421	-1.75004	-1.77874	BGD
D422	0.254968046121227	-1.22257	BGD
D423	-0.329383	-2.31665	BGD
D424	-0.438601	-0.182344	BGD
D425	0.287574012896511	-2.89408	BGD
D426	0.0488897061278243	-2.11846	BGD
D427	0.315808798043519	-0.908439	BGD
D428	-1.30081	-2.6789	BGD
D429	-0.915912	-2.21231	BGD
D430	-1.2508	-0.923148	BGD
D431	-0.0494922	-3.1893	BGD
D432	0.100514363037796	-2.67314	BGD
D433	0.273376518241582	-1.25645	BGD
D434	0.235460049478232	-2.39522	BGD
D435	-2.04211	-2.653	BGD
D436	-3.22023	-2.80379	BGD
D437	-0.262045	-2.39703	BGD
D438	-0.331644	-1.11294	BGD
D439	-0.732999	-1.58936	BGD
D440	-0.970667	-2.71506	BGD
D441	0.723170127982151	-0.524865	BGD
D442	-1.44097	-1.91413	BGD
D443	0.0224700380103698	-2.13204	BGD
D444	-0.168699	-2.10738	BGD
D445	0.0466231093922198	-0.794467	BGD
D446	-1.61066	-0.99082	BGD
D447	2.43758856312738	0.322437991951484	BGD
D448	-1.49122	-1.61301	BGD
D449	0.203841305490855	-1.85013	BGD
D450	-1.49115	-1.09411	BGD
D451	2.21623712689544	-2.34479	BGD
D452	-0.265782	-2.12722	BGD
D453	0.238289753880194	-2.24693	BGD
D454	-1.30204	-2.05972	BGD
D455	0.249999114406834	-2.46667	BGD
D456	-0.160036	-0.875232	BGD
D457	-0.929336	-2.31558	BGD
D458	-0.535054	-1.56108	BGD
D459	0.91392084468287	-1.69076	BGD
D460	-0.872774	-3.28178	BGD
D461	-0.551633	-1.38524	BGD
D462	-1.63889	0.0965015431549776	BGD
D463	-1.87291	-1.95113	BGD
D464	-0.275344	-2.0548	BGD
D465	-1.35183	-0.999862	BGD
D466	-0.848421	-1.53612	BGD
D467	1.19920302303503	-1.46196	BGD
D468	1.23894036879543	-2.09803	BGD
D469	-1.66079	-1.76543	BGD

## Sheet: Fig.2c,2d
Statistical summary of differentially expressed signals across ten pairwise comparisons (refer to Fig.2c).																																	refer to Fig.2d
Group	A（HC vs BGD）			B（HC vs EGC）			C（HC vs AGC）			D（BGD vs EGC）			E（AGC vs BGD）			F（AGC vs EGC）			G（HC+BGD vs EGC+AGC）			H（BGD vs EGC+AGC）			I（HC vs EGC+AGC）			J（HC vs BGD+EGC+AGC）					G（HC+BGD vs EGC+AGC）
Metabolic signal index	logFC	FDR	VIP	logFC	FDR	VIP	logFC	FDR	VIP	logFC	FDR	VIP	logFC	FDR	VIP	logFC	FDR	VIP	logFC	FDR	VIP	logFC	FDR	VIP	logFC	FDR	VIP	logFC	FDR	VIP			logFC	FDR	VIP
cc0012-1	-0.275282	0.118962	1.4371	-0.181164	0.0146568	1.77142	-0.437166	0.903909	1.82934	-0.378248	0.0123549	1.9863	-1.42259	0.0782567	1.71035	-0.672965	0.55206	1.03483	0.709636	9.78243e-06	1.93666	-0.350463	0.00143184	2.23619	0.269362	0.0544781	1.98729	0.254013	0.913407	1.78263			0.709636	9.78243e-06	1.93666
cc0039-1	0.0149915	0.925702	0.804436	0.180887	0.203989	0.739109	0.0247443	0.996041	0.62569	-0.167769	0.422456	0.668449	-0.233494	0.61657	0.324142	0.318552	0.146906	0.532032	0.0807099	0.555477	0.630572	-0.085049	0.361909	0.490842	0.148988	0.225169	0.548064	0.0568121	0.927797	0.478949			0.0807099	0.555477	0.630572
cc0051-1	-0.578301	0.388102	1.14071	-0.311587	0.148615	1.14126	-0.335398	0.371383	0.426219	-0.00101594	0.0480496	1.71866	-0.854374	0.111722	0.861251	-0.139133	0.727822	1.25007	0.32339	0.0491462	1.28698	-0.0348378	0.030357	1.53137	-0.0659812	0.101274	1.3001	-0.220038	0.955864	1.47852			0.32339	0.0491462	1.28698
cc0084-1_a	-0.272241	0.010478	1.40923	-0.0229558	0.208911	0.958327	-0.671262	0.703573	0.430746	-0.948509	0.343145	0.56532	-0.768098	0.148072	0.648397	0.475165	0.116899	0.730318	-0.0232834	0.837397	0.421552	-0.176464	0.298516	0.678081	-0.0127392	0.526399	1.01101	-0.223376	0.0414136	0.977594			-0.0232834	0.837397	0.421552
cc0084-1_b	-0.156089	0.353233	1.78087	0.183116	0.0601628	1.28077	0.479634	0.00329391	1.64912	-0.38723	0.231626	1.25	-0.234786	0.681753	1.58023	-0.0863991	0.100081	1.76918	-0.31909	0.0872527	1.25617	0.10247	0.728288	1.49043	0.00290814	0.827394	1.705	-0.288909	0.929958	1.86346			-0.31909	0.0872527	1.25617
cc0114-1	0.559599	0.363165	1.52387	0.345075	0.870865	1.0511	1.37801	0.221326	1.36754	0.638078	0.105246	1.56568	0.412476	0.675423	0.492159	-0.343637	0.72905	1.15755	-0.551656	0.933799	1.61315	0.105525	0.0870788	1.3843	0.157183	0.661589	1.33437	0.227307	0.473394	1.59991			-0.551656	0.933799	1.61315
cc0158-1	0.878059	2.37873e-06	1.29477	2.19805	9.38617e-09	1.7593	0.303559	0.0292015	2.96278	0.930694	2.64213e-12	3.55242	0.199192	0.00256204	3.18361	-0.0864094	0.931428	5.09104	0.00112829	0.443283	1.63292	0.293984	0.0013443	1.78036	2.34336	3.56648e-16	0.546201	0.750977	0.00062383	1.27249			0.00112829	0.443283	1.63292
cc0161-1	0.114002	0.0147272	0.388001	0.13358	0.000490597	0.385266	-0.110782	0.166867	0.298856	0.103069	0.00391474	0.453605	0.0958767	0.0404138	0.541469	0.0453622	0.694764	0.743712	-0.0083333	0.607321	0.297198	0.0197687	0.387186	0.231938	0.160667	2.09753e-05	0.249832	0.0871958	0.126398	0.380417			-0.0083333	0.607321	0.297198
cc0170-1	0.388923	3.21306e-06	2.14561	0.480201	2.99803e-07	1.69459	0.456506	1.31712e-05	1.25828	0.0819355	0.674649	0.251509	0.0709661	0.628907	0.598922	-0.0756128	0.49146	0.266657	-0.303684	2.09851e-05	1.04213	0.126491	0.216684	0.128318	0.369001	0.000123154	1.66305	0.175564	0.0692245	1.76908			-0.303684	2.09851e-05	1.04213
cc0194-1_a	-0.405527	0.286786	1.75217	-0.244124	0.101207	1.98287	-0.403737	0.808631	1.83976	-0.29361	0.0361094	2.09634	-0.846647	0.221245	1.70724	-0.0825747	0.227327	0.847422	0.56636	8.77461e-05	1.87889	-0.350533	0.00239451	2.07775	-0.00975556	0.18107	2.0345	0.0630376	0.78151	1.85771			0.56636	8.77461e-05	1.87889
cc0194-1_b	-0.603599	0.283644	1.35098	-0.351882	0.103842	1.2961	-0.354516	0.526175	0.33736	-0.0406264	0.0238265	2.23221	-0.934279	0.019876	1.03135	-0.172571	0.789559	1.46901	0.362052	0.014155	1.64317	-0.0642596	0.0249221	1.98472	-0.0792378	0.108052	1.40099	-0.209629	0.937768	1.77458			0.362052	0.014155	1.64317
cc0266-1	0.288945	1.09236e-06	0.716065	0.308947	5.95097e-08	0.849646	0.00121473	0.910138	0.451055	0.234056	0.000720382	0.91664	0.304251	6.3903e-05	0.602624	0.0537026	0.466993	0.933465	-0.127933	0.00969284	0.732503	0.134568	0.103778	0.60141	0.288714	1.10284e-07	0.717846	0.171274	0.00755116	0.773735			-0.127933	0.00969284	0.732503
cc0298-1_a	-0.322201	0.018983	1.42184	-0.0366521	0.162305	0.95953	-0.719125	0.831901	0.371453	-0.977699	0.513257	0.55553	-0.826781	0.234613	0.64352	0.469445	0.146906	0.746278	-0.0196792	0.8325	0.402012	-0.149596	0.378582	0.68426	-0.0126602	0.387664	1.01025	-0.258515	0.0609349	0.976895			-0.0196792	0.8325	0.402012
cc0298-1_b	-0.197655	0.43674	1.7999	0.129346	0.0746874	1.34123	0.485734	0.00305585	1.69344	-0.405101	0.23372	1.3691	-0.260053	0.689056	1.65871	-0.109015	0.11088	1.83525	-0.291775	0.0766351	1.33516	0.0920181	0.851132	1.61087	-0.0428661	0.861734	1.77167	-0.308659	0.98893	1.924			-0.291775	0.0766351	1.33516
cc0324-1_a	0.0234304	0.922997	0.883767	0.0123946	0.984821	0.937161	0.139942	0.547737	0.963524	-0.0167095	0.714031	0.823297	0.151037	0.722359	1.07689	0.357784	0.195993	1.02525	0.0244569	0.721054	0.685969	-0.105536	0.569057	0.398152	-0.095463	0.674994	0.969584	0.0320807	0.866494	0.810786			0.0244569	0.721054	0.685969
cc0324-1_b	-0.230091	0.648231	1.35059	-0.184354	0.376787	1.5385	-0.24835	0.949088	1.30472	-0.361073	0.14313	1.48857	-0.329242	0.824558	1.23438	0.201279	0.136663	0.928132	0.531509	0.0027089	1.39502	-0.391871	0.0231212	1.33694	-0.143863	0.284479	1.48212	0.158073	0.654704	1.3576			0.531509	0.0027089	1.39502
cc0325-1_a	-0.00599532	0.904727	0.949818	0.00138575	0.974647	1.08621	0.0922433	0.814897	1.02379	-0.0172494	0.66196	1.08831	0.0935268	0.689416	0.944525	0.337714	0.151469	0.948815	0.0487804	0.543169	0.870042	-0.120412	0.440248	0.621215	-0.0914988	0.627728	0.984867	0.0222619	0.810577	0.851287			0.0487804	0.543169	0.870042
cc0325-1_b	-0.19792	0.666752	0.990006	-0.190927	0.222693	1.30555	-0.271425	0.820795	1.03111	-0.308342	0.119233	1.45598	-0.309163	0.980812	0.987223	0.134458	0.216976	0.59639	0.470735	0.00258694	1.31784	-0.340723	0.0256319	1.39693	-0.13456	0.172787	1.2911	0.139227	0.621994	1.15117			0.470735	0.00258694	1.31784
cc0417-1	0.561231	6.56646e-13	0.885432	0.954605	1.79076e-23	1.78333	0.311294	0.000714689	0.69076	0.782059	6.09648e-17	2.39095	0.52263	2.87258e-09	1.09483	-0.118331	0.727822	2.5056	-0.347202	5.13229e-09	1.69325	0.407265	7.52978e-07	1.30903	0.973878	1.96988e-26	1.16006	0.309163	0.0033036	1.1228			-0.347202	5.13229e-09	1.69325
cc0440-1_b	0.474718	5.86408e-07	1.27097	0.978251	2.16842e-17	2.08925	-0.12645	0.202053	0.426349	0.838819	6.33221e-14	1.86777	0.434542	8.64593e-05	1.20466	-0.111781	0.64523	2.0845	-0.545363	4.93163e-09	1.53134	0.576776	7.52978e-07	0.844292	0.913221	9.50856e-20	1.65772	0.153086	0.115604	1.45937			-0.545363	4.93163e-09	1.53134
cc0448-1	0.19792	0.015687	0.394023	0.168892	0.00184117	0.475452	0.0571947	0.589741	0.144938	0.0894921	0.00801224	0.363303	0.0883416	0.244455	0.505492	-0.127346	0.61945	0.513795	-0.0359091	0.0789771	0.307444	-0.0190186	0.32789	0.346193	0.15403	0.00171427	0.331388	0.141534	0.32878	0.358348			-0.0359091	0.0789771	0.307444
cc0518-1_a_L	0.169395	0.119696	0.82133	0.17554	0.4039	0.755846	0.530709	3.48584e-05	1.61734	0.0862964	0.56182	0.215616	0.187964	0.0248408	1.786	0.247919	0.145658	1.44934	-0.228082	0.00266475	0.996268	0.088559	0.547836	1.07592	0.0221324	0.408485	1.09219	0.0219672	0.906139	1.02736			-0.228082	0.00266475	0.996268
cc0518-1_a_R	0.0989084	0.0869798	0.715516	0.0555019	0.503542	0.392707	0.0615169	0.328243	0.076011	0.128081	0.230896	0.146823	0.0741832	0.461542	0.630141	-0.0705273	0.952039	0.40517	-0.0500606	0.454823	0.175308	0.140351	0.272124	0.528692	0.0821444	0.471662	0.336482	0.0527645	0.34817	0.34613			-0.0500606	0.454823	0.175308
cc0538-1_a	0.0128191	0.772436	0.229097	-0.00355845	0.84214	0.166903	-0.0533635	0.135773	0.365964	-0.0044236	0.760236	0.100272	-3.41508e-05	0.956551	0.283166	-0.0660851	0.0961228	0.224503	0.0206496	0.171645	0.230223	0.00222883	0.975069	0.205402	0.0187014	0.488944	0.211438	0.0215366	0.532124	0.166353			0.0206496	0.171645	0.230223
ccc063-1	-0.0138795	0.869728	0.774622	0.00194092	0.901034	0.558825	0.0616583	0.203157	0.577667	-0.0939343	0.0595252	0.502209	-0.0774928	0.772273	0.372843	0.0950455	0.246738	0.600616	0.0427301	0.334747	0.264853	-0.0611502	0.115092	0.293254	-0.0182802	0.491391	0.526041	0.0126544	0.702755	0.553513			0.0427301	0.334747	0.264853
ccc077-1_a_L	0.403936	0.268944	2.89682	0.683875	0.0007758	2.50082	0.763884	3.27613e-06	3.50724	-0.127929	0.464044	1.1997	-0.0592695	0.449414	2.17264	-0.404048	0.929776	2.05877	-0.835844	1.05441e-05	2.29783	0.217461	0.99209	1.99791	0.342135	0.297315	3.02525	-0.0110466	0.632749	3.09427			-0.835844	1.05441e-05	2.29783
ccc077-1_a_R	0.390342	0.163287	3.51682	0.486732	0.000490597	2.84492	1.0364	8.69884e-07	4.18516	-0.234422	0.39633	1.0795	-0.140861	0.700517	2.60139	-0.297436	0.694764	2.48556	-0.583216	1.19462e-05	2.58927	0.0116703	0.668577	2.07621	0.160661	0.235118	3.48568	0.0633826	0.748168	3.64002			-0.583216	1.19462e-05	2.58927
ccc080-1	-0.0223197	0.564543	0.53578	-0.0255884	0.262768	0.486607	0.186074	1.26815e-05	1.03615	-0.0736984	0.00755118	0.454127	-0.0227742	0.538713	0.916948	0.0949773	0.165231	1.11096	-0.0514214	0.0547703	0.49176	-0.0341839	0.290918	0.443	-0.093512	0.00197577	0.70677	-0.0456315	0.276461	0.636802			-0.0514214	0.0547703	0.49176
ccc087-1_a	0.2644	2.84152e-05	0.638249	0.334628	1.63e-07	1.02507	0.199921	0.00611984	0.495562	0.282395	8.33906e-08	0.957902	0.20732	0.000262648	0.549416	-0.128105	0.746679	0.988801	-0.157965	3.56808e-05	0.850052	0.169118	0.000399532	0.611824	0.344462	2.12318e-07	0.753746	0.135811	0.220123	0.690973			-0.157965	3.56808e-05	0.850052
ccc087-1_b	0.404037	3.31852e-12	0.8294	0.760037	1.62943e-19	1.92579	0.0680507	0.249724	1.08865	1.02787	9.06713e-11	2.00449	0.785665	1.031e-08	1.1185	0.0362975	0.735925	1.28018	-0.729145	3.37237e-15	1.942	0.74465	7.52978e-07	1.36276	0.661007	3.73082e-17	1.73521	0.0238601	0.0562159	1.28681			-0.729145	3.37237e-15	1.942
ccc088-1	0.555565	0.133244	3.57533	0.39599	0.000738553	2.86454	0.759463	2.14067e-06	4.30608	-0.00806825	0.721394	1.10607	0.382579	0.733109	2.64154	-0.697176	0.700981	2.54371	-0.650519	5.54251e-06	2.77296	0.100045	0.672311	2.18409	0.0596736	0.311422	3.56844	0.188273	0.736587	3.70057			-0.650519	5.54251e-06	2.77296
ccc112-1	0.491389	0.28734	1.45981	0.405896	0.78174	0.977837	0.865867	0.119353	1.35417	0.429035	0.231443	1.4678	0.266078	0.864402	0.664977	-0.173242	0.680497	1.15018	-0.40171	0.685366	1.44802	0.08767	0.231532	1.31189	0.278379	0.650378	1.26469	0.224337	0.54539	1.55156			-0.40171	0.685366	1.44802
ccc119-1	0.200002	0.320588	1.17874	0.184569	0.226547	1.03896	0.374462	0.00217545	1.55673	-0.104869	0.143254	0.710392	0.0283588	0.901534	1.12558	0.196454	0.0904192	1.47653	-0.160463	0.0670099	0.665803	-0.0165564	0.911557	0.405748	0.0403653	0.684322	1.20763	0.0803034	0.955864	1.14389			-0.160463	0.0670099	0.665803
ccc154-1	0.0948157	0.320836	0.71943	-0.096189	0.0822732	0.784907	0.0454383	0.780238	0.634957	-0.0850008	0.0876634	0.543761	0.132678	0.181824	0.663985	0.137281	0.106637	0.934341	0.104995	0.0226418	0.438531	-0.123055	0.016142	0.155695	-0.125803	0.0156741	0.686809	0.134039	0.100305	0.626561			0.104995	0.0226418	0.438531
ccc155-1_L	-0.145339	0.678806	0.946493	-0.0496838	0.9713	0.908918	-0.182832	0.864828	0.680533	-0.471738	0.865403	0.536046	-0.194047	0.982878	0.469287	0.566978	0.490571	0.595688	0.177318	0.305853	0.511308	-0.228786	0.445355	0.506299	-0.13077	0.787039	0.776733	-0.0103694	0.993231	0.644211			0.177318	0.305853	0.511308
ccc155-1_R	-0.0302595	0.959169	0.765045	0.0589552	0.505565	0.65698	-0.073385	0.735348	0.531172	-0.372547	0.231058	0.582615	-0.204477	0.874881	0.269874	0.292704	0.255713	0.495698	0.122444	0.41588	0.388834	-0.163964	0.198927	0.450258	0.00398936	0.948672	0.575479	0.0452418	0.804097	0.540769			0.122444	0.41588	0.388834
ccc156-1_b_L	0.397097	0.327779	2.85218	0.668597	0.000740466	2.48138	0.767872	1.98341e-06	3.48671	-0.124738	0.350041	1.11963	-0.07092	0.322836	2.13479	-0.420796	0.957698	2.04508	-0.817076	6.87328e-06	2.22935	0.21	0.764194	1.88776	0.330212	0.2657	2.99612	-0.0113181	0.52475	3.06665			-0.817076	6.87328e-06	2.22935
ccc156-1_b_R	0.415693	0.181067	3.50071	0.507276	0.00133801	2.76985	1.07286	3.58406e-06	4.261	-0.2189	0.322248	0.975906	-0.102243	0.763696	2.65305	-0.3013	0.644391	2.55409	-0.600925	4.28176e-05	2.58314	0.0169099	0.818732	2.06455	0.178531	0.455017	3.45921	0.0795142	0.795696	3.61044			-0.600925	4.28176e-05	2.58314
ccc217-1_a	-0.311267	0.145879	1.51435	-0.226793	0.0381245	1.73793	-0.472523	0.986587	1.90742	-0.38522	0.101416	1.78438	-1.35167	0.0779655	1.74834	-0.677656	0.84524	1.09893	0.693393	8.2817e-05	1.85481	-0.322639	0.010876	2.12304	0.230526	0.148551	1.96625	0.217869	0.947027	1.78185			0.693393	8.2817e-05	1.85481
ccc217-1_b	-0.11267	0.998889	0.885076	-0.247698	0.0345338	1.26554	-0.36318	0.86485	1.53449	-0.297986	0.0399991	1.47989	-0.409353	0.739631	1.53583	-0.239786	0.822893	0.664039	0.504295	1.4733e-05	1.52797	-0.356193	0.00304466	1.87574	-0.0130001	0.160619	1.36652	0.223445	0.193369	1.13716			0.504295	1.4733e-05	1.52797
Cmcp0007	-0.0912131	0.467998	0.383254	-0.0559559	0.7101	0.555102	-0.131743	0.473309	0.442343	-0.055344	0.55351	0.339769	-0.154792	0.205925	0.362786	-0.00454061	0.877129	0.334499	0.114637	0.0537227	0.596465	-0.103926	0.075238	0.502636	-0.0112507	0.940447	0.50849	-0.00645574	0.98893	0.313794			0.114637	0.0537227	0.596465
Cmhp015_L	-0.238844	0.802998	1.25204	0.0856942	0.378955	1.11275	0.142119	0.188351	0.918123	-0.267529	0.00311484	1.36853	-0.40361	0.122402	0.519095	-0.0311828	0.779456	0.805131	-0.176964	0.866741	1.09633	0.101088	0.179089	1.34116	0.00940641	0.997454	1.2411	-0.282217	0.919505	1.41537			-0.176964	0.866741	1.09633
Cmhp015_R	-0.490214	0.104153	1.0234	-0.481956	0.00109237	1.86228	-0.794079	0.00179615	1.77669	-0.897349	1.38788e-07	2.24259	-0.941782	0.000216343	1.95713	0.167385	0.835387	0.987427	0.499751	2.50352e-13	2.7043	-0.387333	2.69446e-06	2.6815	-0.241312	0.11859	1.95857	-0.0399597	0.269692	1.45356			0.499751	2.50352e-13	2.7043
Cmhp016_a_L	-0.242756	0.501034	1.17044	0.105622	0.36952	0.98302	0.269095	0.00451034	1.56879	-0.21403	0.038861	0.830114	-0.420063	0.043586	0.944748	0.0568598	0.755092	1.07265	-0.312759	0.00103684	0.816521	0.138095	0.988973	0.811302	-0.0560856	0.368159	1.29596	-0.354605	0.09368	1.35292			-0.312759	0.00103684	0.816521
Cmhp016_a_R	0.026698	0.198093	0.92421	0.0703279	0.0109351	0.981887	0.268812	2.74935e-05	0.947186	-0.0867725	0.327908	0.372272	-0.0218482	0.195932	0.968782	-0.11592	0.922805	0.843675	-0.10771	0.000988348	0.633264	0.0187704	0.166201	0.822519	-0.00497356	0.190513	1.0619	-0.0359741	0.986346	0.992325			-0.10771	0.000988348	0.633264
Cmhp034	0.384542	5.91085e-07	2.1611	0.413158	7.688e-06	1.48307	0.312003	0.00421345	0.948142	0.0691084	0.297383	0.29607	0.0751672	0.385068	0.867571	-0.0514426	0.588453	0.424371	-0.242761	0.00231665	0.509473	0.0454985	0.885219	0.604851	0.333737	0.000251852	1.47466	0.19901	0.00731896	1.69552			-0.242761	0.00231665	0.509473
Cmhp044	0.129784	0.106947	0.875073	0.214659	0.00712841	0.893691	0.241082	0.0148872	0.836	0.109591	0.0467188	0.495608	0.117245	0.232003	0.340347	0.0303905	0.910922	0.278085	-0.194692	0.00101459	0.650073	0.0976994	0.113918	0.473266	0.154681	0.0312775	0.918019	0.00491656	0.912244	0.922237			-0.194692	0.00101459	0.650073
Cmhp045_L	-0.0943104	0.233212	1.2404	-0.389866	0.57219	1.13161	-0.0806012	0.0225446	1.44484	-0.22976	0.462238	0.515736	0.266146	0.00100718	2.07496	1.03535	0.0359715	1.59267	-0.0716903	0.274974	0.645498	-0.0401739	0.901132	1.3055	-0.537208	0.0698772	1.23184	-0.11349	0.711712	1.09591			-0.0716903	0.274974	0.645498
Cmhp077	0.0422984	0.109415	1.30635	0.240741	1.13772e-05	0.729565	-0.108981	0.182657	0.319982	0.0146204	0.983478	0.274635	-0.181929	0.106791	1.19648	-0.189798	0.113149	1.26513	-0.00399895	0.910064	0.262834	0.0431203	0.919456	0.943478	0.281749	1.3947e-07	0.560816	0.031599	0.220123	0.814696			-0.00399895	0.910064	0.262834
Cmzp0028	1.78634	0.000115609	1.94293	1.70828	0.000218335	1.76001	0.775413	0.00907457	1.9582	-0.0500291	0.176935	0.537705	0.498096	0.00710717	1.35669	0.688681	0.153247	1.03571	-1.39105	6.16299e-06	1.36002	-0.0109429	0.232127	0.987742	1.34589	0.126757	2.04195	1.18178	0.32878	2.11819			-1.39105	6.16299e-06	1.36002
Cmzp033_L	-0.0054254	0.738572	0.268493	-0.0873793	0.47051	0.457967	0.00341226	0.966284	0.257851	-0.0903687	0.393975	0.558	-0.0219087	0.973145	0.27536	0.0676904	0.984579	0.444264	0.0561435	0.587666	0.30447	-0.0932623	0.182741	0.368641	-0.107874	0.230326	0.471098	0.0268417	0.701288	0.366771			0.0561435	0.587666	0.30447
Cmzp033_R	-0.0263052	0.875098	0.272086	-0.0870565	0.519973	0.618973	-0.0486537	0.559559	0.451168	-0.0793909	0.610013	0.482853	-0.0237074	0.961424	0.356662	0.0547382	0.978961	0.248858	0.0757249	0.271312	0.550802	-0.0816514	0.373027	0.489592	-0.0886973	0.524125	0.638274	0.0214925	0.853132	0.503041			0.0757249	0.271312	0.550802
DR1286-1	0.175554	0.16393	1.54405	0.240015	0.0253916	1.27934	0.379356	0.000816704	1.49836	0.107617	0.515741	0.235882	0.0200243	0.999757	0.704526	0.0626512	0.976041	0.623688	-0.301614	7.78542e-06	1.02174	0.0574648	0.587168	0.560146	0.103425	0.583184	1.52592	-0.00711026	0.784115	1.60842			-0.301614	7.78542e-06	1.02174
DR1677-1	-0.102112	0.0024958	0.653256	-0.146021	3.09135e-06	0.529782	-0.068222	0.0776283	0.273565	-0.0416311	0.0745159	0.297326	-0.0338646	0.479801	0.3478	-0.0241181	0.676368	0.454116	0.0360856	0.0615565	0.364161	-0.0245197	0.297827	0.280362	-0.130897	8.33441e-06	0.495721	-0.0600428	0.158521	0.592136			0.0360856	0.0615565	0.364161
DR1739-1_a_L	-0.0683527	0.515731	0.545508	-0.158482	0.00443271	0.761468	-0.349892	0.0733639	0.606112	-0.266072	0.000381392	0.812667	-0.236043	0.187345	0.611885	-0.0325136	0.785602	0.0992764	0.265679	0.000273682	1.08762	-0.27616	0.0101395	0.810285	-0.0827987	0.0249103	0.722805	0.101819	0.581657	0.550942			0.265679	0.000273682	1.08762
DR1739-1_a_R	0.151149	0.323417	0.890765	-0.0701849	0.617478	0.591555	-0.121804	0.624374	0.659432	-0.189215	0.0114635	1.21093	-0.129003	0.500246	1.19057	-0.137022	0.950045	0.335441	0.21428	0.000826032	1.04809	-0.214199	0.00216437	1.55956	-0.00945264	0.900928	0.423184	0.242071	0.0371716	0.227343			0.21428	0.000826032	1.04809
DR1745-1	-0.135371	0.939513	1.72074	0.308421	0.163381	1.47484	0.252261	0.106	0.995113	-0.30596	0.0275371	1.76111	-0.552096	0.0779655	0.283118	0.0980978	0.817527	1.25697	-0.307486	0.646657	1.39134	0.0532904	0.183662	1.56386	0.163835	0.679181	1.61325	-0.266681	0.955863	1.90878			-0.307486	0.646657	1.39134
DR1801-1_b_L	0.18803	0.0130046	1.23174	-0.0587576	0.701896	0.740556	-0.102546	0.12314	0.337424	-0.119176	0.563472	0.26142	-0.136648	0.539764	0.569427	-0.143792	0.448731	0.200116	0.113308	0.657674	0.22899	-0.236361	0.849785	0.475196	0.0352951	0.674027	0.798526	0.214007	0.11642	0.835241			0.113308	0.657674	0.22899
DR1801-1_b_R	0.402658	0.000491573	1.20103	0.254309	0.0126174	1.18451	0.538961	0.000518907	1.49519	0.338695	0.00545935	0.619843	0.439714	0.000237298	1.6242	0.101466	0.801383	0.851857	-0.349985	8.19202e-06	1.26115	0.183673	0.0294338	1.06507	0.144203	0.318312	1.44578	0.16751	0.465319	1.2472			-0.349985	8.19202e-06	1.26115
DR1936-1	-0.0720236	0.00878242	0.437155	-0.105302	4.99501e-05	0.361955	-0.0372414	0.193102	0.244834	-0.0269492	0.197574	0.183029	-0.0306978	0.365436	0.277657	-0.0288468	0.451631	0.356563	0.0224952	0.171869	0.211776	-0.0167042	0.471379	0.207799	-0.0913878	0.000210021	0.336734	-0.0442975	0.192439	0.398211			0.0224952	0.171869	0.211776
DR1941-1	-0.0692848	0.795589	1.19814	0.311613	0.17728	1.28296	0.414467	0.339357	0.804207	-0.0695464	0.304995	1.38909	-0.29943	0.538123	0.261167	-0.091819	0.875489	1.06931	-0.292044	0.547361	1.09076	0.111196	0.52966	1.16622	0.173136	0.552396	1.35177	-0.20586	0.98893	1.50996			-0.292044	0.547361	1.09076
DR1997-1	-0.437558	0.145286	0.892336	-0.439522	0.00317261	1.69985	-0.769407	0.00154155	1.64555	-0.819205	3.76986e-07	2.0754	-0.887447	0.000153681	1.88967	0.131323	0.865991	0.986142	0.466774	1.14974e-12	2.49927	-0.350956	5.92768e-06	2.51728	-0.208698	0.178178	1.79066	-0.0286849	0.259112	1.30619			0.466774	1.14974e-12	2.49927
DR2246-1	-0.158775	0.0530395	0.734068	-0.00233067	0.0255799	1.11538	-0.179711	0.800321	0.935898	-0.353302	0.0101805	1.01223	-0.232926	0.17979	0.523534	0.310843	0.606226	0.421891	0.29714	0.00810054	1.18622	-0.320048	0.0595916	0.983653	0.00466941	0.0610627	1.04695	0.0538321	0.715095	0.767892			0.29714	0.00810054	1.18622
DR2435-1	-0.0438286	0.928106	1.60628	0.216642	0.192543	1.39648	0.222372	0.0952764	0.910883	-0.294039	0.0157629	1.65381	-0.485764	0.0547566	0.277256	0.143082	0.835387	1.10445	-0.221106	0.747483	1.29485	-0.0525863	0.117963	1.50636	0.0735199	0.709161	1.51077	-0.150554	0.995011	1.77238			-0.221106	0.747483	1.29485
DR2449-1	0.648628	1.20754e-15	2.07553	1.35286	8.85469e-27	2.43184	-0.251897	0.198784	0.591572	0.720772	1.44534e-10	2.10113	0.305506	7.92389e-05	1.58629	-0.0545614	0.961791	2.75065	-0.188242	1.03497e-05	1.6196	0.401625	0.0012779	1.39241	1.39591	1.05641e-26	1.76062	0.45627	7.85044e-06	1.94301			-0.188242	1.03497e-05	1.6196
DR2642-1_a	0.255342	0.0107351	0.852076	0.334855	0.000693807	0.926145	0.473592	1.60143e-05	1.37668	0.198809	0.0225528	0.743969	0.273601	0.00410225	1.45018	0.276004	0.0500642	0.977635	-0.238793	3.94064e-05	1.14973	0.138578	0.139843	1.19416	0.21095	0.195053	1.07736	0.0896727	0.802867	1.02413			-0.238793	3.94064e-05	1.14973
DR2647-1	-0.0710224	0.0180631	0.148243	-0.0973723	0.000304473	0.338237	-0.0488349	0.135773	0.244397	-0.0336363	0.13334	0.390084	-0.0556797	0.0807712	0.240654	0.0247336	0.808583	0.504096	0.0223023	0.233935	0.241061	-0.0262532	0.270652	0.0738539	-0.103442	7.53534e-05	0.243208	-0.0436237	0.233248	0.179256			0.0223023	0.233935	0.241061
DR2690-1	-0.491924	0.0762611	0.973086	-0.480626	0.000689445	1.81678	-0.783952	0.00127059	1.78337	-0.88447	1.81694e-07	2.2272	-0.939956	0.000130762	1.97732	0.156508	0.806253	0.991954	0.493087	2.13907e-13	2.68711	-0.374686	3.29564e-06	2.67202	-0.238297	0.104516	1.92372	-0.0458057	0.31579	1.42157			0.493087	2.13907e-13	2.68711
DR2703-1	-1.33518	7.62469e-09	1.36046	-2.03901	2.34657e-16	2.26663	-0.501789	0.00226036	0.299208	-0.785568	2.46191e-05	2.02616	-1.08633	0.000471301	1.18877	0.799267	0.0509689	2.64737	0.977737	1.16236e-05	1.51349	-0.98563	3.05467e-05	0.820238	-1.95782	4.09774e-18	1.60074	-0.10134	0.019613	1.4081			0.977737	1.16236e-05	1.51349
DR2719-1	-0.0453226	0.977377	1.58428	0.247394	0.151793	1.45726	0.234237	0.123407	0.973212	-0.26961	0.0249178	1.70354	-0.46925	0.0635444	0.264157	0.165063	0.80068	1.21289	-0.244037	0.642134	1.33293	-0.0216675	0.214458	1.5157	0.0987973	0.66601	1.58055	-0.163085	0.907632	1.83004			-0.244037	0.642134	1.33293
DR2751-1	-0.0123317	0.714185	0.675117	-0.0872851	0.0862548	0.71776	-0.0509527	0.787506	0.613568	-0.11092	0.00210803	0.789358	-0.0683289	0.215864	0.290752	-0.00912644	0.872914	0.375707	0.0784285	0.0163998	0.695955	-0.104378	0.00225974	0.681178	-0.0777231	0.0568815	0.534041	0.0339924	0.676681	0.372242			0.0784285	0.0163998	0.695955
DR2763-1_a	0.0947283	0.518491	0.961243	0.249508	0.0216043	1.14936	0.130668	0.0641672	1.6357	0.142161	0.0879677	0.824262	0.145714	0.124631	1.78672	0.0997255	0.270682	1.1709	-0.298582	7.80382e-07	1.23895	0.194833	0.00635965	1.53256	0.116386	0.734836	1.33836	-0.0737549	0.251784	1.15957			-0.298582	7.80382e-07	1.23895
DR2763-1_b	0.0855237	0.476902	0.936143	0.236637	0.0143801	1.12358	0.115502	0.0870425	1.60347	0.129547	0.0880917	0.823958	0.134914	0.115899	1.76204	0.0978998	0.270721	1.1252	-0.277975	7.12882e-07	1.21894	0.182307	0.00617996	1.51285	0.111721	0.642729	1.30762	-0.0718073	0.26163	1.1299			-0.277975	7.12882e-07	1.21894
DR2764-1	-0.336732	0.127385	0.954527	-0.425484	0.000337109	1.82341	-0.680978	0.000581897	1.79117	-0.658869	4.9465e-08	2.21034	-0.750869	0.000150216	1.94845	-0.0339293	0.806253	0.95674	0.572484	6.54654e-14	2.68368	-0.399151	1.66789e-06	2.63434	-0.167977	0.0799875	1.93254	0.11338	0.22693	1.43001			0.572484	6.54654e-14	2.68368
DR2887-1_L	0.204991	0.00718414	1.24229	-0.0557638	0.697419	0.773922	-0.0841041	0.143141	0.330224	-0.116739	0.50746	0.243519	-0.106476	0.329464	0.62645	-0.131397	0.515443	0.245294	0.111314	0.587975	0.214119	-0.223991	0.974374	0.495182	0.0361856	0.686742	0.809726	0.226735	0.0891392	0.846358			0.111314	0.587975	0.214119
DR2887-1_R	0.384553	0.00103745	1.23037	0.236325	0.0215944	1.21719	0.503068	0.000605862	1.48133	0.320879	0.00525702	0.63274	0.419969	0.000516246	1.57213	0.110023	0.819453	0.791918	-0.34334	6.07862e-06	1.29912	0.181061	0.018274	1.04454	0.127325	0.41185	1.47829	0.15449	0.568124	1.28366			-0.34334	6.07862e-06	1.29912
DR2941-1	-0.43585	0.0996321	1.01231	-0.455431	0.000913715	1.8604	-0.785706	0.00160274	1.81462	-0.832769	1.1373e-07	2.24612	-0.913524	0.000133336	2.00025	0.104462	0.801383	1.01545	0.520076	1.81462e-13	2.72847	-0.39933	2.40631e-06	2.69662	-0.208206	0.12223	1.968	0.0100113	0.270342	1.44872			0.520076	1.81462e-13	2.72847
DR3207-1	-0.102736	0.0010874	0.64173	-0.1659	8.25286e-10	0.558857	-0.0753106	0.0197408	0.214148	-0.0422479	0.0579123	0.30845	-0.0330949	0.54352	0.452119	-0.0350645	0.431149	0.584237	0.0344312	0.0533517	0.325242	-0.029081	0.166201	0.273933	-0.152423	8.70993e-10	0.468282	-0.0614619	0.108782	0.590412			0.0344312	0.0533517	0.325242
DR3219-1	-0.0512621	0.033023	0.175273	-0.0970333	2.06444e-05	0.279539	-0.039627	0.251022	0.332167	-0.0380311	0.048936	0.415431	-0.0348377	0.178803	0.366184	0.0186525	0.845661	0.583465	0.0127278	0.391363	0.256068	-0.0273331	0.159631	0.0264371	-0.106477	1.37977e-06	0.200338	-0.0334866	0.260646	0.170289			0.0127278	0.391363	0.256068
DR3243-1	0.181791	0.448581	1.10263	0.157692	0.309852	1.0202	0.318454	0.00676227	1.48606	-0.109427	0.146236	0.649015	0.00726514	0.960881	1.12336	0.204306	0.0691047	1.44464	-0.14997	0.0770693	0.676905	-0.0312293	0.860618	0.450449	0.0183675	0.603065	1.1749	0.0702197	0.98893	1.09115			-0.14997	0.0770693	0.676905
DR3257-1	0.208832	0.389459	0.327074	0.255585	0.039453	1.09225	0.403711	0.000300076	1.1945	0.33493	0.00379679	1.18065	0.379577	0.0202386	1.4194	-0.135705	0.860373	0.64002	-0.36702	2.5742e-06	1.50246	0.338725	0.00115532	1.46091	0.147523	0.287721	1.12648	-0.00800883	0.472705	0.818416			-0.36702	2.5742e-06	1.50246
FBN-1056	-0.108912	0.00130532	0.148737	-0.10974	0.000190918	0.477808	-0.0419527	0.239879	0.0951377	-0.114908	0.000123307	0.843763	-0.130257	0.00105764	0.183022	0.066612	0.366533	0.602465	0.0586952	0.0104749	0.658156	-0.0771454	0.00630388	0.532988	-0.111232	0.000113421	0.36848	-0.0524272	0.18878	0.275089			0.0586952	0.0104749	0.658156
FBN-1732	-0.84175	0.68898	1.81547	0.434622	0.79069	1.17765	-2.59079	1.26815e-05	2.0935	1.09426	0.330708	0.86419	0.165554	0.538713	1.62061	-0.13901	0.340644	1.73524	-0.492615	0.00720881	1.23734	0.747278	0.672159	1.28034	1.03051	0.154219	1.68457	-0.89043	0.279091	1.77343			-0.492615	0.00720881	1.23734
FBN-1879_a_L	-0.448411	0.687069	1.17559	0.435027	0.648166	0.986182	-1.4772	0.00280395	1.58308	0.873689	0.977486	0.615661	0.405948	0.672543	1.3025	0.0436734	0.332105	1.38084	-0.355576	0.0102041	0.884226	0.530661	0.941318	1.04392	0.784516	0.414074	1.38162	-0.534525	0.702755	1.30566			-0.355576	0.0102041	0.884226
FBN-1879_a_R	0.167684	0.497738	0.230347	0.500665	0.000404539	1.29721	0.173853	0.280737	0.778743	0.315448	0.00545935	1.63107	0.371731	0.0154972	0.770281	0.221137	0.706635	0.306332	-0.309873	3.27601e-05	1.17187	0.249484	0.00274659	1.4713	0.401655	0.0056329	1.25042	-0.0175436	0.511051	1.09929			-0.309873	3.27601e-05	1.17187
FBN-1879_b	-0.139044	0.109913	0.46709	0.0157498	0.754921	0.583833	-0.227645	0.245878	0.513028	0.229971	0.290472	0.565819	0.0797816	0.860035	0.738581	0.152067	0.378281	0.539387	-0.00707339	0.00195185	0.797617	0.100535	0.0505249	0.845578	0.103991	0.287128	0.607387	-0.112878	0.0145224	0.509293			-0.00707339	0.00195185	0.797617
FBN-1967_a_L	0.0477693	0.0804032	0.437287	0.0270515	0.39253	0.278404	0.0532459	0.0765425	0.319617	0.00480081	0.927067	0.0922432	0.0285013	0.383866	0.172028	-0.0144699	0.785394	0.189968	-0.0251323	0.187877	0.251766	-0.0151723	0.364579	0.102506	0.00472521	0.957103	0.334125	0.0245897	0.451612	0.323085			-0.0251323	0.187877	0.251766
FBN-1967_a_R	0.0823665	1.30884e-07	0.782579	0.70661	1.707e-12	1.20594	-0.852123	0.819027	1.32117	1.51295	2.14127e-13	2.35234	0.394191	1.16458e-06	1.49423	-0.786275	0.35084	2.55257	-0.269683	0.00115903	1.24215	0.571377	0.000493008	0.684079	1.23166	1.49131e-15	0.514503	-0.0705264	0.00315006	0.64383			-0.269683	0.00115903	1.24215
FBN-2111_a	-0.600648	0.207149	1.40773	-0.34767	0.0810861	1.35314	-0.341447	0.471401	0.310607	-0.0605268	0.0256842	2.29357	-0.940706	0.0161812	1.0685	-0.192903	0.776615	1.46898	0.361433	0.0128197	1.72063	-0.0831017	0.0209155	1.98939	-0.078895	0.0783143	1.41707	-0.208178	0.863434	1.83058			0.361433	0.0128197	1.72063
FBN-2111_b	-0.424605	0.258272	1.78445	-0.27577	0.0681858	2.02879	-0.429558	0.800733	1.89953	-0.273799	0.0355557	2.12561	-0.811822	0.224381	1.7059	-0.0856441	0.23111	0.848852	0.546449	7.47031e-05	1.92628	-0.332735	0.00172393	2.08536	-0.0375906	0.128504	2.06938	0.0362036	0.797844	1.8855			0.546449	7.47031e-05	1.92628
FBN-2268	-0.218833	0.152312	1.60836	-0.129012	0.0206061	1.89096	-0.423681	0.942474	1.91475	-0.420562	0.028806	2.03473	-1.53357	0.130793	1.82468	-0.755269	0.693738	1.08468	0.725595	5.00518e-05	2.01518	-0.324191	0.00323506	2.26509	0.34437	0.0700746	2.11976	0.304209	0.923527	1.93455			0.725595	5.00518e-05	2.01518
FBN-2601	0.340931	1.00057e-08	0.660142	0.466376	4.02695e-12	1.26265	0.136872	0.0403889	0.874515	0.423635	4.47365e-11	1.78229	0.374211	1.21938e-07	1.0664	0.00237918	0.943852	1.53282	-0.1967	3.38262e-06	1.34998	0.238741	5.20683e-05	1.26714	0.474636	7.70999e-13	0.893253	0.182634	0.0252741	0.94924			-0.1967	3.38262e-06	1.34998
FBN-2603	0.348666	3.06322e-09	0.659278	0.471204	1.13179e-12	1.26991	0.134387	0.0334069	0.873475	0.427996	3.46693e-11	1.78026	0.381055	5.47089e-08	1.06225	-0.00507724	0.964632	1.54317	-0.197867	2.78849e-06	1.35735	0.238281	5.02038e-05	1.27455	0.48128	2.92321e-13	0.903197	0.188739	0.0161163	0.955844			-0.197867	2.78849e-06	1.35735
FBN-2614	0.34958	1.15518e-08	0.667649	0.465922	5.64587e-12	1.23298	0.14374	0.0227488	0.856312	0.424161	1.39489e-10	1.76777	0.37773	1.18243e-07	1.06235	-0.00888099	0.945558	1.50051	-0.194874	7.42654e-06	1.33693	0.238337	0.000121115	1.25698	0.477748	6.25175e-13	0.861954	0.19093	0.0161163	0.93205			-0.194874	7.42654e-06	1.33693
FBN-2772_a_L	-0.160659	0.0742585	1.06784	-0.0507168	0.221347	1.0501	-0.0474118	0.647831	1.20218	-0.102309	0.129739	0.227956	-0.163447	0.314575	0.568668	0.0261736	0.854404	0.499688	0.0212251	0.490511	0.729535	-0.0550068	0.46511	0.188198	-0.0945184	0.117631	1.01291	-0.113543	0.292526	0.887763			0.0212251	0.490511	0.729535
FBN-2772_a_R	0.271469	0.00074256	1.73153	0.257009	0.00208437	0.856105	0.242145	0.0122549	0.761315	-0.115077	0.490787	0.781421	-0.0917753	0.988552	0.485181	0.14853	0.27083	0.57227	-0.000838516	0.954241	0.631423	-0.168861	0.041887	0.783473	0.206121	0.0185904	0.888952	0.221058	0.00493159	1.21481			-0.000838516	0.954241	0.631423
FBN-2773_L	0.179233	0.145125	0.390346	0.313375	0.00589797	0.952352	0.185273	0.202053	0.911778	0.281061	0.0193491	1.24576	0.309643	0.0197064	0.798748	0.0516207	0.856926	0.61139	-0.285802	0.000364963	1.04187	0.229031	0.0245447	1.23044	0.234785	0.0252846	0.861722	0.00325515	0.961514	0.773719			-0.285802	0.000364963	1.04187
FBN-2773_R	0.248251	5.02407e-05	0.532305	0.295617	4.77695e-06	0.97514	0.115801	0.158403	0.86666	0.280415	1.14722e-05	1.32331	0.321823	1.34502e-05	0.961791	0.0891873	0.4954	1.04394	-0.160698	0.000790439	1.09237	0.152307	0.0152179	1.14314	0.278686	9.6439e-06	0.824417	0.120818	0.125731	0.837541			-0.160698	0.000790439	1.09237
FBN-2807_b_L	0.0904147	0.514717	0.942498	0.251326	0.0356856	1.13499	0.13605	0.0853077	1.61351	0.163138	0.0428035	0.894686	0.145655	0.0921006	1.78682	0.101245	0.362577	1.12818	-0.304687	7.10345e-07	1.25824	0.197218	0.00454535	1.58644	0.118769	0.762086	1.30871	-0.0801934	0.243728	1.12795			-0.304687	7.10345e-07	1.25824
FBN-2807_b_R	0.0936644	0.533998	0.916419	0.246139	0.0279446	1.12819	0.0907876	0.0954806	1.63793	0.129136	0.0773676	0.883758	0.131444	0.0968065	1.80806	0.0960121	0.337612	1.15934	-0.292145	5.10399e-07	1.2522	0.189842	0.00428117	1.58839	0.118628	0.716223	1.31271	-0.0716492	0.224206	1.1219			-0.292145	5.10399e-07	1.2522
FBN-2888_a	0.33419	2.45148e-06	0.70496	0.529882	2.40049e-12	1.30515	0.171579	0.0241561	0.848967	0.510632	8.48823e-12	1.83519	0.443107	1.98471e-07	1.1914	0.0328926	0.966274	1.55446	-0.259782	3.00852e-07	1.43292	0.326011	2.38778e-06	1.36819	0.53051	1.13398e-12	0.990104	0.147668	0.203934	0.964225			-0.259782	3.00852e-07	1.43292
FBN-2889_b	0.322518	6.36288e-06	0.706217	0.524715	1.10414e-11	1.26783	0.188643	0.0187929	0.854643	0.49839	2.15988e-11	1.84663	0.450078	9.28021e-08	1.183	0.0229202	0.930776	1.50805	-0.277535	1.01302e-07	1.42499	0.327379	2.40631e-06	1.3985	0.518433	5.21101e-12	0.963672	0.129549	0.290819	0.936357			-0.277535	1.01302e-07	1.42499
FBN-2918	0.329262	3.28705e-07	0.62135	0.457676	1.22725e-10	1.08795	0.0939041	0.180631	0.855035	0.411165	1.46403e-10	1.73523	0.402037	6.50452e-08	1.08933	0.0389033	0.91099	1.59063	-0.162538	0.000198035	1.21588	0.223956	0.00015195	1.20813	0.473692	7.47078e-12	0.744072	0.188834	0.0332122	0.856676			-0.162538	0.000198035	1.21588
FBN-2932	0.344753	3.55836e-07	0.672614	0.520529	7.23577e-12	1.18214	0.071846	0.258564	0.882532	0.470219	1.59377e-11	1.84379	0.424027	7.09333e-08	1.13984	0.0506857	0.838986	1.6846	-0.190343	2.72414e-05	1.26431	0.255692	1.99405e-05	1.22467	0.543846	1.63165e-13	0.782144	0.18891	0.0630415	0.883012			-0.190343	2.72414e-05	1.26431
FBN-3132_b_L	0.0795888	0.248556	0.79571	0.1138	0.0155805	0.590216	-0.0450075	0.552948	0.7233	0.199854	3.82923e-05	0.835096	0.224734	0.000441147	1.03141	0.0633502	0.540189	0.631388	-0.11168	0.00326557	0.82233	0.138726	0.00297832	0.834473	0.0993888	0.0366314	0.610362	0.0050006	0.956394	0.741244			-0.11168	0.00326557	0.82233
FBN-3132_b_R	0.0941801	0.286556	0.944591	0.0962949	0.09619	0.585647	-0.0801545	0.394241	0.763123	0.222738	0.000167727	0.893019	0.29103	7.62173e-05	1.08412	0.0881082	0.32401	0.675094	-0.0778642	0.161335	0.818831	0.133824	0.02404	0.824194	0.100124	0.0709644	0.605576	0.0343713	0.816222	0.89314			-0.0778642	0.161335	0.818831
FBN-3636_a_L	-0.0597334	0.215551	0.270737	0.0199433	0.78419	0.414362	-0.0430936	0.739015	0.407682	0.00654205	0.622817	0.377503	0.00503789	0.781446	0.703573	0.00165376	0.999585	0.292455	-0.0493151	0.0518145	0.526717	0.0362651	0.16729	0.652219	-0.0103333	0.721532	0.511748	-0.0741656	0.0850216	0.402179			-0.0493151	0.0518145	0.526717
FBN-3636_a_R	-0.0584846	0.158033	0.38278	-0.0111126	0.654014	0.381113	-0.0713842	0.330971	0.269481	0.00713677	0.721394	0.286955	-0.00865524	0.961424	0.429747	-0.0259487	0.767858	0.0989004	-0.0263408	0.385542	0.452471	0.0330311	0.329067	0.477464	-0.0182254	0.579341	0.429085	-0.0606909	0.166296	0.372046			-0.0263408	0.385542	0.452471
FBN-367	-0.236026	0.27266	0.962055	-0.227356	0.198892	1.72432	-0.367655	0.113887	0.929724	-0.446634	0.000381392	2.15433	-0.582945	0.00996641	1.212	-0.192517	0.815813	1.29519	0.4095	1.47137e-05	2.48321	-0.354891	0.000905716	2.32808	-0.0711868	0.604883	1.76952	0.0708953	0.671864	1.56419			0.4095	1.47137e-05	2.48321
FBN-3783_a_L	0.0336808	0.336959	0.15279	0.00986769	0.805001	0.122229	-0.0586189	0.227259	0.362054	0.00207537	0.910894	0.176274	0.0259644	0.500246	0.229567	-0.0832395	0.143962	0.265434	0.0169618	0.397264	0.146434	0.0059578	0.998253	0.137812	0.0343432	0.302562	0.128071	0.0361356	0.301506	0.141402			0.0169618	0.397264	0.146434
FBN-3783_a_R	0.383854	1.16643e-07	0.957702	0.522877	2.25523e-08	1.23638	0.186044	0.00245559	0.470401	0.433733	1.41334e-11	1.30457	0.298678	3.05386e-06	0.831807	-0.0727802	0.930776	1.52648	-0.175902	1.37746e-05	0.911603	0.191118	8.14297e-05	0.632363	0.550027	2.15604e-09	0.771398	0.229403	0.0230577	0.783157			-0.175902	1.37746e-05	0.911603
FBN-3976	0.0949966	0.0647952	0.248353	0.02428	0.412278	0.543043	-0.0345558	0.624374	0.498158	0.0259273	0.108652	0.519723	0.115358	0.0195135	0.460033	0.0677028	0.847876	0.0630279	0.0121694	0.775782	0.669372	-0.027858	0.908646	0.649369	0.0101125	0.448246	0.585642	0.0828173	0.244141	0.545368			0.0121694	0.775782	0.669372
FBN-4965	0.00927372	0.574616	0.280746	0.0223128	0.706014	0.48353	-0.0393711	0.659789	0.4132	0.0627386	0.0587482	0.423367	0.0386665	0.263088	0.462182	0.00446443	0.61524	0.198868	-0.00666751	0.516489	0.605794	0.014822	0.585483	0.549238	0.0262149	0.637115	0.503347	0.00374061	0.883051	0.51449			-0.00666751	0.516489	0.605794
FBN-624_L	0.0478297	0.0376177	1.56145	0.0425824	0.00825955	0.843987	-0.651558	0.387234	1.58707	0.227189	0.0212499	0.354412	-0.26964	0.739631	2.22066	-1.07069	0.0691047	2.29059	0.318402	0.771284	0.437209	0.161636	0.603336	1.25848	0.506044	7.36203e-05	1.064	0.223529	0.119896	1.1078			0.318402	0.771284	0.437209
FBN-624_R	-0.253525	0.0374767	0.773427	-0.202532	0.0600484	0.632654	-0.338935	0.565426	0.480947	-0.253668	0.00416169	0.950942	-0.44826	0.0232591	0.888831	-0.260871	0.918572	0.562665	0.234216	0.0489172	0.92739	-0.0290298	0.193544	1.08274	-0.0138584	0.194472	0.630911	-0.0552877	0.471617	0.422886			0.234216	0.0489172	0.92739
FBN-670	0.238076	1.75978e-07	0.498039	0.40838	2.39944e-12	1.18337	0.158341	0.00494842	0.520395	0.564618	1.07946e-20	1.62584	0.279573	4.12232e-06	0.865841	0.0151192	0.501651	1.51174	-0.209314	6.85165e-06	1.07716	0.283517	1.94253e-05	0.93718	0.440231	3.88466e-15	0.732134	0.0888562	0.0217897	0.721281			-0.209314	6.85165e-06	1.07716
FBP-1196	0.144559	0.00126006	0.656107	0.232964	4.627e-08	0.658365	-0.0228706	0.613153	0.454647	0.110016	0.00601845	0.559023	0.0869349	0.0272799	0.519654	0.00708847	0.688045	1.14632	-0.0210576	0.20691	0.299449	0.0196499	0.229314	0.192652	0.254775	8.77881e-09	0.449041	0.105373	0.0630415	0.474925			-0.0210576	0.20691	0.299449
FBP-1373	-0.0264882	0.737728	0.163546	-0.0274327	0.0683158	0.065565	-0.00804011	0.58516	0.146025	0.013521	0.583381	0.123455	-0.0103296	0.901534	0.243444	-0.0156103	0.970433	0.287264	-0.0224656	0.807972	0.172412	0.0150968	0.937638	0.235345	-0.0330811	0.0197095	0.0598009	-0.0332913	0.784357	0.0679921			-0.0224656	0.807972	0.172412
FBP-2016	-0.000776824	0.0672382	0.70766	0.0857211	0.629535	0.646301	-1.01046	0.00462999	0.936463	-0.442746	0.913817	0.236036	-0.383804	0.508573	0.882268	0.1449	0.695307	1.01282	0.040792	0.0327081	0.799237	-0.13305	0.72105	0.743226	0.107264	0.42338	0.712033	0.0219219	0.649427	0.582103			0.040792	0.0327081	0.799237
FBP-2348	-0.548509	0.264338	1.10329	-0.256133	0.83761	0.631196	-0.831616	0.00719626	1.64522	-0.40821	0.679353	0.554731	-0.628636	0.0377544	1.83261	-0.359362	0.332105	1.64317	0.262225	0.00116877	1.25516	0.0109175	0.43981	1.55274	0.128712	0.157244	1.04739	-0.241869	0.886792	0.957162			0.262225	0.00116877	1.25516
FBP-412	0.0781593	0.0245844	0.458414	0.110267	0.00842287	0.408402	0.0256336	0.837415	0.462219	0.00479562	0.269299	0.42521	0.0586405	0.0457977	0.360399	0.051546	0.627276	0.21327	-0.0800174	0.0391393	0.373321	0.067692	0.165317	0.357335	0.0612692	0.084057	0.477217	0.0201847	0.37535	0.512976			-0.0800174	0.0391393	0.373321
FBP-435	-0.00601567	0.998994	0.313218	-0.0137109	0.479686	0.249105	0.00937924	0.818494	0.595444	-0.0482311	0.0139889	0.281424	-0.0235926	0.781797	0.421727	0.0223809	0.780076	0.332187	0.00891349	0.36304	0.290394	-0.0609397	0.00904564	0.0886874	-0.0309404	0.138691	0.335148	0.000114962	0.816222	0.279835			0.00891349	0.36304	0.290394
FBP-4588	0.297762	0.000167733	0.675329	0.428014	2.27754e-09	1.1062	0.218257	0.0147063	0.856161	0.388069	1.60913e-07	1.52835	0.424298	4.12232e-06	1.17568	0.0439499	0.806253	1.23855	-0.237187	8.14352e-06	1.22993	0.272958	9.46738e-05	1.27041	0.40742	7.07087e-09	0.91249	0.126686	0.406289	0.865406			-0.237187	8.14352e-06	1.22993
FBP-5182_a_L	-0.0860799	0.149189	0.404022	-0.0874712	0.0583201	0.440728	-0.0468289	0.727079	0.194626	-0.0669554	0.0958903	0.107345	-0.0235332	0.738626	0.434382	0.0219987	0.914359	0.374755	0.0123622	0.742108	0.39973	-0.0131161	0.768412	0.291238	-0.101066	0.0205837	0.420568	-0.0609295	0.364248	0.319187			0.0123622	0.742108	0.39973
FBP-5182_a_R	-0.0332848	0.672357	0.369317	0.0797475	0.213611	0.563915	0.0378988	0.373049	0.933845	-0.0239707	0.801891	0.238572	0.00498009	0.640092	1.11794	0.116774	0.229716	0.664028	-0.126731	0.00146499	0.700309	0.0602823	0.215044	0.781468	0.002859	0.954865	0.782024	-0.0941461	0.16718	0.614534			-0.126731	0.00146499	0.700309
FBP-892_a	0.0603117	0.915517	0.523538	0.126605	0.673694	0.386159	0.380141	0.000748818	0.48242	0.0197366	0.882767	0.572168	0.241161	0.099982	0.962528	0.0863077	0.794116	0.554327	-0.159523	0.0281568	0.629883	0.127624	0.0811355	0.910881	0.0479149	0.26926	0.458866	-0.0350419	0.412338	0.343594			-0.159523	0.0281568	0.629883
FBP-996	0.672685	0.0112825	1.18342	0.414982	0.0371223	0.739892	0.278743	0.831592	0.668586	0.119889	0.930167	0.873431	0.436741	0.0838118	0.6875	0.526313	0.121216	0.450108	0.0542017	0.570784	1.09928	-0.142648	0.267994	0.994479	0.31354	0.12356	0.565635	0.594186	0.0285689	0.646735			0.0542017	0.570784	1.09928
Hmmp0001_b_L	-0.419395	0.249059	1.76183	-0.250131	0.0681858	2.01868	-0.425829	0.820405	1.83919	-0.281758	0.0307963	2.1671	-0.842956	0.182411	1.6876	-0.0752489	0.227327	0.851994	0.55844	7.26199e-05	1.90646	-0.343808	0.00179981	2.1052	-0.0137692	0.135385	2.05872	0.0482135	0.820026	1.87513			0.55844	7.26199e-05	1.90646
Hmmp0001_b_R	-0.644004	0.266592	1.36957	-0.34013	0.11974	1.33928	-0.342837	0.461468	0.266243	-0.0363833	0.0220063	2.27279	-0.973583	0.0193107	1.04857	-0.159638	0.774461	1.50412	0.346819	0.0146175	1.70625	-0.049934	0.0249221	2.03652	-0.0724017	0.117677	1.43473	-0.245799	0.920028	1.82195			0.346819	0.0146175	1.70625
Hmpn0007	0.405825	0.0419516	2.31056	-0.393523	0.045656	1.62453	0.434668	0.000108853	2.634	-0.564688	0.101186	1.16025	0.284102	0.733109	1.90459	-0.410592	0.164123	2.19956	0.105375	0.000657076	1.52839	-0.528182	0.622637	1.61041	-0.63021	0.762208	2.13867	0.390551	0.840882	2.38287			0.105375	0.000657076	1.52839
Hmpp0004_L	-0.153716	0.749751	0.897529	-0.0506945	0.716634	0.909148	-0.16708	0.975016	0.630962	-0.498547	0.463501	0.584464	-0.232062	0.849073	0.43949	0.54584	0.44815	0.509917	0.185545	0.194414	0.511135	-0.22266	0.246222	0.492562	-0.124816	0.478132	0.738938	-0.0116791	0.906139	0.600067			0.185545	0.194414	0.511135
Hmpp0004_R	-0.0664018	0.975547	0.810306	0.0743325	0.68652	0.75857	-0.101825	0.863284	0.588888	-0.473908	0.230896	0.65517	-0.285232	0.98133	0.261931	0.348329	0.489164	0.487821	0.162831	0.163682	0.543683	-0.193036	0.122404	0.587027	0.0159231	0.997194	0.634395	0.0409905	0.702755	0.517768			0.162831	0.163682	0.543683
Hmpp0029_a_L	0.58332	0.000831326	1.57593	1.11539	6.08671e-08	2.01865	0.492782	0.000137353	2.01782	0.928239	0.000695532	1.93839	0.827675	0.00339529	1.77743	0.259805	0.169662	1.17504	-0.642946	7.25107e-05	2.3797	0.684474	0.0373877	2.24676	0.959746	4.96073e-05	2.01977	0.216218	0.34766	1.94044			-0.642946	7.25107e-05	2.3797
Hmpp0029_a_M	0.461672	0.11032	1.26974	0.95462	6.09432e-06	1.89599	0.707487	5.63419e-05	2.13194	0.928021	0.0710491	1.50222	0.991241	0.134745	2.01842	0.159583	0.146906	0.90747	-1.03599	6.94915e-06	2.29395	0.902843	0.0842077	2.16073	0.711026	0.00529403	2.03136	-0.016465	0.870716	1.73768			-1.03599	6.94915e-06	2.29395
Hmpp0029_a_R	0.407228	0.0823475	1.23267	0.885261	5.41177e-06	1.69028	0.68153	0.000339871	1.77556	0.843386	0.0347115	1.40418	0.846739	0.130927	1.6975	0.172585	0.202316	0.66938	-0.861476	3.70944e-05	2.01612	0.776588	0.0618424	1.89003	0.671221	0.0024055	1.73803	-0.0160393	0.98893	1.54145			-0.861476	3.70944e-05	2.01612
HX-0003	0.432707	1.3413e-08	1.04496	0.581039	4.65196e-14	1.33337	0.0313721	0.956704	0.656292	0.318912	1.25497e-08	1.4081	0.274517	1.68944e-05	0.946314	-0.0694918	0.649877	1.3972	-0.241177	9.26318e-05	1.13635	0.174642	0.00130815	0.872391	0.531039	4.10701e-15	1.04844	0.241673	0.00517569	1.1147			-0.241177	9.26318e-05	1.13635
HX-0005	0.193792	0.365121	1.15374	0.173258	0.206735	1.03155	0.367164	0.00214432	1.55372	-0.103878	0.244944	0.670091	0.0248168	0.857827	1.15325	0.197886	0.0750423	1.49573	-0.163882	0.0345942	0.692535	-0.0259457	0.99209	0.437969	0.0249529	0.686575	1.20977	0.0734221	0.961599	1.1394			-0.163882	0.0345942	0.692535
HX-0008	0.189607	0.362375	0.328399	0.545434	8.91418e-05	1.5639	0.18366	0.166867	1.15258	0.31801	0.00397582	1.83734	0.416205	0.00509071	0.879615	0.263306	0.505703	0.574164	-0.345211	5.65816e-06	1.36825	0.304894	0.000324182	1.70166	0.431751	0.00281422	1.51635	-0.014817	0.511023	1.32174			-0.345211	5.65816e-06	1.36825
IPN1035-2	0.00716809	0.99392	0.399442	-0.0346235	0.389239	0.390902	-0.00151057	0.841868	0.358194	-0.0276196	0.378182	0.489041	0.00809784	0.961424	0.349177	0.0229753	0.641474	0.138532	0.041189	0.0531085	0.484455	-0.0388215	0.138203	0.482	-0.0215379	0.609536	0.348652	0.0284331	0.587941	0.275217			0.041189	0.0531085	0.484455
IPN1037-2	0.565531	0.0194259	1.59402	0.480114	0.00423234	1.20943	0.757849	4.25999e-05	1.64768	0.251141	0.784999	1.16471	0.402561	0.0982717	1.55984	-0.055186	0.113149	1.24946	-0.30608	0.0163361	1.36013	0.0691906	0.804254	1.4291	0.357549	0.172562	1.51003	0.330378	0.463808	1.60243			-0.30608	0.0163361	1.36013
IPN322-1	-0.0523338	0.526759	0.260095	-0.0606143	0.345364	0.309369	0.0711044	0.866179	0.216379	-0.0713256	0.0863352	0.126277	-0.0382702	0.720363	0.142196	0.0972533	0.4954	0.140319	0.044953	0.0159481	0.202464	-0.0378236	0.140519	0.143447	-0.0643691	0.390931	0.257254	-0.0162988	0.852888	0.247729			0.044953	0.0159481	0.202464
IPN323-1	0.351393	2.69248e-14	1.17041	0.476295	3.24438e-22	1.48246	-0.0508953	0.531853	0.719728	0.326322	2.54395e-09	1.35906	0.292051	1.50756e-06	0.934286	0.0178853	0.911786	1.22335	-0.208689	3.46405e-09	1.24834	0.181607	0.000792929	1.04594	0.441361	9.0763e-19	1.22748	0.186029	0.00052437	1.27658			-0.208689	3.46405e-09	1.24834
IPN327-1_L	0.137066	0.000369436	0.362989	0.105152	0.00830377	0.578884	0.00228808	0.867114	0.569723	0.0842837	0.0383108	0.696974	0.155211	0.000991982	0.711063	0.0147122	0.880299	0.448132	-0.0742885	0.0269995	0.716993	0.0379172	0.310169	0.802856	0.0841089	0.0255759	0.59497	0.07138	0.101928	0.617013			-0.0742885	0.0269995	0.716993
IPN327-1_R	0.100952	0.000235944	0.4389	0.107253	0.000440671	0.652325	-0.0104337	0.906152	0.414892	0.0761503	0.0145326	0.727661	0.0917132	0.00700894	0.584054	0.00324702	0.890658	0.413038	-0.0672283	0.00134251	0.70616	0.0374566	0.232127	0.717001	0.0880346	0.00526821	0.61509	0.0454393	0.202971	0.630131			-0.0672283	0.00134251	0.70616
IPN411-3	-0.242382	0.275727	0.959384	-0.228778	0.20486	1.73099	-0.365661	0.143141	0.934266	-0.456025	0.000345696	2.17506	-0.601858	0.0104657	1.23453	-0.200205	0.803537	1.31485	0.418497	1.43083e-05	2.50341	-0.356958	0.000897421	2.35089	-0.0687817	0.61607	1.77963	0.0723874	0.670265	1.57687			0.418497	1.43083e-05	2.50341
IPN429-2	0.0463275	0.541507	0.554657	0.0841595	0.0665909	0.299515	-0.0743165	0.374149	0.973053	0.093003	0.00162794	0.709978	0.0831459	0.0968065	0.552823	-0.0516332	0.429731	1.04203	0.0368153	0.514618	0.348936	0.0394506	0.111266	0.28988	0.140599	0.000653204	0.441129	0.0571678	0.519086	0.563637			0.0368153	0.514618	0.348936
IPN451-2_L	-0.0221518	0.6359	0.56851	-0.024053	0.371777	0.519408	0.0797097	0.0980416	0.379612	-0.101445	0.000348749	0.650672	-0.109689	0.0248408	0.269043	0.0839753	0.0979955	0.447578	0.0514154	0.050277	0.590145	-0.0729673	0.00382526	0.327001	-0.0324244	0.152309	0.395712	0.0110092	0.863595	0.374139			0.0514154	0.050277	0.590145
IPN451-2_R	-0.0330607	0.775096	0.47666	-0.0194038	0.719546	0.435936	-0.0250352	0.980202	0.220354	-0.0850555	0.0129861	0.579868	-0.113869	0.0686398	0.233527	0.029866	0.585117	0.294747	0.0713991	0.0305032	0.607678	-0.0883667	0.00241946	0.491905	-0.0193732	0.50543	0.343972	0.0137432	0.693909	0.226509			0.0713991	0.0305032	0.607678
IPN455-2	0.048677	0.125989	0.825785	0.0293213	0.838674	0.393127	-0.0826554	0.251022	0.224671	-0.0415509	0.226603	0.344908	-0.0625201	0.792875	0.488735	-0.0213808	0.950505	0.331565	0.0025558	0.489675	0.314701	-0.0413297	0.11236	0.463356	0.016931	0.966614	0.354282	0.0402766	0.172418	0.499725			0.0025558	0.489675	0.314701
IPN459-2	-0.118472	0.901066	0.73943	-0.154071	0.729298	0.552495	-0.413672	0.17089	0.457148	-0.0323644	3.70352e-05	0.507011	0.000766499	0.0578967	0.622793	0.19206	0.207257	0.513488	-0.0567862	0.16863	0.360652	0.0371946	0.0535887	0.311879	-0.101389	0.401698	0.534578	-0.124345	0.778385	0.318489			-0.0567862	0.16863	0.360652
IPN465-3_L	0.302058	0.500027	1.81183	0.20157	0.850144	0.895041	0.925837	0.00540399	2.41582	-0.385731	0.139391	1.20574	0.00043288	0.977178	1.66624	0.758161	0.193892	2.26036	-0.136467	0.0899525	0.92947	-0.411459	0.114154	0.646202	-0.0670409	0.11179	1.47797	0.178233	0.986274	1.66534			-0.136467	0.0899525	0.92947
IPN465-3_R	0.571795	0.580461	0.596798	0.674629	0.159765	1.53638	0.642707	0.0216426	1.0746	1.04202	0.000663821	2.01256	0.662416	0.104618	1.47373	-0.806115	0.280775	0.623925	-0.705004	7.24822e-06	2.07411	0.619158	0.00610117	2.07404	0.57977	0.476652	1.48533	0.184578	0.338555	1.09595			-0.705004	7.24822e-06	2.07411
IPN514-3	0.0178337	0.609178	0.871678	-0.0447735	0.60843	0.369378	-0.0909317	0.841343	0.248598	-0.13382	0.0128412	0.827211	-0.186716	0.0323675	0.819672	-0.0995874	0.465612	0.0887787	0.115476	0.0146948	0.645719	-0.127576	0.00446062	0.954628	-0.00201868	0.821423	0.371855	0.0788736	0.22693	0.485171			0.115476	0.0146948	0.645719
IPN570-3	0.0599574	0.374384	0.270959	0.0727394	0.291737	0.386624	-0.124437	0.86485	0.158682	0.081289	0.000579589	0.533299	0.074128	0.0142565	0.721394	-0.0253584	0.833793	0.321035	-0.0981489	0.00030815	0.371666	0.054074	0.0254436	0.524295	0.0571037	0.659309	0.407294	-0.00404033	0.694424	0.275278			-0.0981489	0.00030815	0.371666
IPN651-1	-0.00240624	0.629701	0.642325	-0.360574	0.00503791	1.27825	-0.329352	0.382191	0.79308	-0.364343	0.00055414	1.1778	-0.112589	0.56046	0.764791	0.306196	0.341733	0.8808	0.370139	3.73785e-06	1.57309	-0.298504	0.0118628	1.13308	-0.293474	0.037815	1.16557	0.217473	0.29809	0.767848			0.370139	3.73785e-06	1.57309
IPN663-1	0.0994773	0.732416	0.433987	-0.0981636	0.720689	0.6627	0.267814	0.0111162	1.59668	0.111156	0.175995	0.545483	0.387654	0.0370658	1.86271	0.290595	0.289491	1.59998	-0.219823	0.000404625	1.16167	0.063284	0.303952	1.5454	-0.268558	0.319947	1.0599	-0.0324681	0.431927	0.899378			-0.219823	0.000404625	1.16167
IPN694-2	-0.133584	0.282213	1.35589	0.138538	0.123183	1.05128	0.412252	0.00673846	1.32743	-0.27726	0.618165	0.986042	-0.149815	0.313014	1.31824	-0.062799	0.116189	1.26503	-0.291461	0.0403002	1.0653	0.0906896	0.956528	1.27088	-0.0338386	0.979451	1.32898	-0.257461	0.919976	1.41701			-0.291461	0.0403002	1.0653
IPN696-1	-0.029823	0.81968	1.38582	-0.0585202	0.921283	0.608186	-0.606584	0.272398	1.38172	0.0310331	0.250149	0.519842	-0.321637	0.0558736	1.94091	-0.816539	0.136704	1.6021	0.326822	0.0264457	0.847926	0.105135	0.182405	1.54506	0.334411	0.318982	0.953584	0.169205	0.360988	1.00917			0.326822	0.0264457	0.847926
IPN704-1	0.339452	2.46017e-09	0.955071	0.44289	4.2913e-13	1.26111	0.134603	0.0192199	0.697709	0.368217	7.83671e-13	1.3578	0.193335	7.77504e-05	1.00216	-0.187594	0.441129	1.59759	-0.131354	6.45321e-06	0.965899	0.161685	1.82833e-05	0.727164	0.493608	1.32484e-14	0.783055	0.212601	0.00848062	0.828982			-0.131354	6.45321e-06	0.965899
IPN719-1	0.10546	0.170977	0.414398	0.134794	0.0510457	0.343875	-0.039325	0.973526	0.36626	0.105231	0.0799976	0.375471	0.0101365	0.683714	0.557407	-0.0270851	0.906354	0.467578	0.023537	0.966489	0.42872	0.0472272	0.614047	0.59393	0.177419	0.0191748	0.219021	0.0974558	0.331744	0.222387			0.023537	0.966489	0.42872
IPN769-2_a	0.139529	0.79729	1.42944	0.530995	0.314822	0.69493	0.0549176	0.745545	1.42649	0.0658604	0.386437	0.514722	0.0556645	0.302045	0.903406	0.316595	0.56557	0.867674	-0.211663	0.851851	0.836778	0.222284	0.897517	0.527844	0.376302	0.810391	0.882588	0.0048128	0.930921	1.15797			-0.211663	0.851851	0.836778
IPN777-1	-0.0198271	0.903646	0.636665	0.0382146	0.888823	0.28532	-0.0766258	0.390285	0.404291	0.0586888	0.319289	0.767391	0.0948019	0.0513858	0.957722	-0.00962131	0.917842	0.525101	-0.116863	0.0211008	0.495267	0.106005	0.0696436	0.929861	-0.00602559	0.655814	0.43662	-0.078224	0.421743	0.499921			-0.116863	0.0211008	0.495267
IPN907-1	0.337247	1.00742e-05	2.02596	0.394849	1.22489e-05	1.43568	0.212992	0.0186607	0.880328	0.108326	0.484859	0.137563	0.037327	0.578171	0.848896	-0.187288	0.269082	0.683099	-0.215492	0.00169487	0.750058	0.102251	0.366141	0.418104	0.331981	0.000232576	1.41441	0.170677	0.0340306	1.57324			-0.215492	0.00169487	0.750058
IPN917-1	0.05509	0.839292	0.73534	0.351065	0.0357555	1.15991	-0.129671	0.580346	0.77381	0.189098	0.128887	1.26417	0.136964	0.279369	0.450272	-0.0371516	0.901505	1.08756	-0.129374	0.109872	0.821144	0.223227	0.0215984	0.809003	0.378694	0.0162375	1.10218	-0.0240491	0.797844	1.13194			-0.129374	0.109872	0.821144
IPN926-1_L	0.555446	5.54457e-14	1.547	0.878304	6.0093e-21	1.96255	-0.208787	0.396645	1.12969	0.634735	1.36677e-08	1.84534	0.465222	1.16458e-06	1.28033	0.0605876	0.666716	1.43577	-0.350148	6.33502e-09	1.73337	0.348167	0.000986728	1.48865	0.836975	4.76135e-17	1.67369	0.302764	0.000510886	1.73679			-0.350148	6.33502e-09	1.73337
IPN926-1_R	0.548175	1.81182e-08	1.28464	0.835563	1.24902e-13	1.63084	-0.224973	0.49752	0.671547	0.575826	5.48517e-07	1.64142	0.472877	7.62173e-05	1.25537	-0.0224974	0.880205	1.57626	-0.32404	6.14604e-06	1.42758	0.323486	0.0145934	1.25803	0.797417	5.75477e-12	1.33633	0.307262	0.00927045	1.42949			-0.32404	6.14604e-06	1.42758
IPN942-1_L	0.0765126	0.223244	0.474748	0.163871	0.000657554	0.370053	0.0195494	0.926	0.316532	0.0733548	0.10504	0.156734	0.112335	0.232562	0.542144	0.105787	0.346673	0.583754	-0.0372715	0.412991	0.249991	0.034656	0.286022	0.239066	0.137286	0.000341647	0.322301	0.0413233	0.601015	0.407939			-0.0372715	0.412991	0.249991
IPN942-1_R	-0.0605433	0.268199	0.339482	-0.0927199	0.0174326	0.514726	-0.048064	0.410155	0.357502	-0.121387	0.000228555	0.48537	-0.0713621	0.212036	0.199687	-0.00257654	0.937201	0.217714	0.0865965	0.000818974	0.470491	-0.0998133	0.00163711	0.393494	-0.084586	0.0247264	0.505518	0.000996009	0.898874	0.381679			0.0865965	0.000818974	0.470491
IPN963-2	-0.0170866	0.751175	0.243875	-0.0586563	0.0967475	0.316825	0.126768	0.0373757	0.405132	-0.0178566	0.260036	0.0835869	0.0440708	0.352474	0.456935	0.00801173	0.821493	0.610863	-0.0216961	0.990286	0.267227	0.00612826	0.647471	0.329825	-0.0837104	0.012947	0.346778	-0.0254128	0.8626	0.205365			-0.0216961	0.990286	0.267227
IPN978-4	0.011893	0.919702	0.58862	-0.0500012	0.145024	0.436125	-0.0331126	0.886047	0.115392	-0.126043	0.00155467	0.667375	-0.0568046	0.388338	0.212339	-0.0667269	0.548484	0.254632	0.0511123	0.12431	0.409405	-0.101511	0.0160112	0.6754	-0.0551214	0.0936411	0.343553	0.0377132	0.591191	0.301897			0.0511123	0.12431	0.409405
IPN980-3	0.101827	0.47283	0.758292	-0.0677712	0.368815	0.563538	-0.162896	0.382191	0.615122	-0.175627	0.00476453	1.22097	-0.140237	0.324367	1.14072	-0.0781115	0.921783	0.303994	0.199366	0.000176947	1.05581	-0.205555	0.00063715	1.54016	-0.0144447	0.661905	0.464696	0.193995	0.0414136	0.160241			0.199366	0.000176947	1.05581
IPN992-2	0.164662	0.865214	1.10087	-0.115522	0.448892	0.85058	0.741105	0.000117747	1.9341	0.102999	0.977486	0.499043	0.459121	0.180644	2.55884	0.363837	0.107771	2.12504	-0.242752	0.0037555	1.15259	0.105449	0.681652	1.81933	-0.306068	0.0073809	1.23318	0.011036	0.447109	1.1472			-0.242752	0.0037555	1.15259
IPP1022-1	-0.0183584	0.813154	0.50926	-0.0269102	0.361998	0.437912	0.150734	0.00252441	0.598727	-0.0915765	0.0024593	0.350771	-0.0109408	0.982878	0.718642	0.0577846	0.529204	0.813785	-0.0190794	0.600677	0.404343	-0.052517	0.11131	0.429729	-0.0802068	0.0199984	0.515431	-0.024999	0.764128	0.421651			-0.0190794	0.600677	0.404343
IPP1037-1	-0.00950965	0.751333	0.348835	-0.0529797	0.0453243	0.425322	-0.0240907	0.662598	0.364619	-0.0435573	0.0594583	0.524586	-0.0157153	0.757412	0.315991	-0.00214623	0.89823	0.243945	0.0459954	0.0184621	0.475882	-0.0419367	0.0759482	0.48156	-0.041846	0.0903989	0.331922	0.0179288	0.690265	0.229688			0.0459954	0.0184621	0.475882
IPP323-1	0.262792	1.41451e-08	0.930174	0.390313	1.53845e-11	1.18847	0.0449196	0.534204	0.778356	0.259808	1.80446e-06	1.05407	0.231231	0.000185217	0.65732	0.0043734	0.960128	0.765346	-0.199353	3.75875e-07	1.06803	0.17571	0.000324182	0.858305	0.350489	1.32714e-09	1.07247	0.114571	0.0689616	1.09841			-0.199353	3.75875e-07	1.06803
IPP338-1	-0.0067756	0.747995	0.0758553	-0.00558237	0.899991	0.0649435	-0.00868727	0.890234	0.050804	-0.0204986	0.145661	0.100544	-0.018249	0.400527	0.0444448	0.013878	0.649877	0.11535	0.00990536	0.454527	0.0683397	-0.00831336	0.802611	0.0560084	-0.00856526	0.852251	0.0905365	5.81668e-05	0.98893	0.105331			0.00990536	0.454527	0.0683397
IPP367-1	-0.00273526	0.79348	0.43541	-0.0683578	0.249277	0.671318	0.0127805	0.90518	0.378873	-0.115243	0.0614719	0.700427	-0.00863888	0.653805	0.373276	0.0877397	0.505703	0.106132	0.136212	0.000603688	0.785836	-0.129537	0.00561836	0.775246	-0.0626573	0.311135	0.604708	0.0747133	0.402192	0.427568			0.136212	0.000603688	0.785836
IPP385-3	0.0129408	0.940736	0.162492	-0.0069001	0.785553	0.140333	-0.00877129	0.897694	0.289038	-0.0256479	0.21181	0.122848	-0.00135263	0.879448	0.250513	-0.0372922	0.250066	0.113564	0.0226492	0.186513	0.235941	-0.00500125	0.860618	0.192179	0.00892672	0.718228	0.163849	0.0227363	0.635855	0.143873			0.0226492	0.186513	0.235941
IPP388-1	-0.028064	0.926951	0.341225	-0.0346246	0.639403	0.547883	0.14758	0.100071	0.850512	-0.0567398	0.518196	0.121094	0.0131931	0.64965	0.892412	0.0846603	0.366533	0.907405	-0.0510896	0.285017	0.446106	-0.000179317	0.951294	0.556606	-0.083524	0.166848	0.614792	-0.0500239	0.737282	0.502862			-0.0510896	0.285017	0.446106
IPP406-1_L	-0.0748164	0.355648	0.219895	0.0192278	0.629456	0.53846	-0.0760677	0.188607	0.124889	-0.0495073	0.558795	0.530083	-0.057744	0.592453	0.502871	-0.0647042	0.520425	0.119216	-0.0487067	0.273067	0.476379	0.0479473	0.296739	0.652738	0.0100588	0.632993	0.489596	-0.0857294	0.310042	0.477203			-0.0487067	0.273067	0.476379
IPP406-1_R	-0.0883396	0.197813	0.301876	-0.00299406	0.983062	0.480218	-0.113092	0.0374846	0.0408334	-0.0733826	0.154039	0.426119	-0.0785496	0.237569	0.474178	-0.0659359	0.407833	0.052764	-0.0176193	0.945421	0.39134	0.0313683	0.68783	0.499037	-0.000375203	0.847261	0.447063	-0.0793355	0.340094	0.417228			-0.0176193	0.945421	0.39134
IPP434-1_L	0.034052	0.77229	1.08913	-0.0531584	0.219923	0.794694	-0.0211155	0.96804	0.82802	0.0662479	0.341211	0.377337	0.227021	0.000289064	0.975206	0.122194	0.15985	0.586609	-0.00297926	0.89432	0.575764	0.0451973	0.623489	0.587466	-0.0607229	0.122734	0.758679	0.0255438	0.842548	0.949907			-0.00297926	0.89432	0.575764
IPP434-1_R	0.0183045	0.810378	1.15649	-0.0586968	0.179045	0.889889	-0.0238445	0.982142	0.995856	0.0584243	0.2528	0.351444	0.190507	0.00127385	0.911927	0.104642	0.184106	0.488313	0.0173961	0.713557	0.634669	0.0223339	0.764774	0.552124	-0.0530172	0.166287	0.838954	0.02411	0.800748	1.02535			0.0173961	0.713557	0.634669
IPP485-2_L	0.202986	6.89358e-05	0.42626	0.257596	2.98882e-07	0.983593	-0.0246502	0.980312	1.0549	0.205946	0.000405802	1.21602	0.275438	3.70853e-05	1.11717	0.0483217	0.489164	0.62964	-0.188984	1.03946e-06	1.20722	0.164773	0.00149362	1.33988	0.210135	0.000132135	1.04019	0.0689446	0.397525	0.986331			-0.188984	1.03946e-06	1.20722
IPP485-2_R	0.0850027	0.000678564	0.260282	0.136901	2.22483e-07	0.631126	0.00937098	0.780787	0.69869	0.0872518	0.000601219	0.744297	0.115828	0.000322247	0.709026	0.0465887	0.334401	0.450997	-0.0926542	3.75337e-06	0.762676	0.0752324	0.00193233	0.846013	0.111269	7.3644e-05	0.67428	0.0192136	0.581657	0.659813			-0.0926542	3.75337e-06	0.762676
IPP509-2	-0.0229098	0.55225	0.415792	-0.0206846	0.251949	0.384134	0.110692	0.0187929	0.528764	-0.0811433	0.000202259	0.324324	-0.0158348	0.662761	0.627963	0.0518463	0.480455	0.710965	-0.009159	0.905572	0.333977	-0.0394047	0.0699257	0.366185	-0.0629286	0.0136756	0.441809	-0.0231927	0.723231	0.327058			-0.009159	0.905572	0.333977
IPP518-1	0.0348339	0.633391	0.258034	0.0541262	0.622996	0.190565	0.120638	0.816276	0.112771	0.000408447	0.478023	0.256857	0.0611505	0.779136	0.0830733	-0.0196212	0.785602	0.172477	-0.0520247	0.799606	0.139034	0.0512564	0.547692	0.177002	0.0393067	0.605836	0.159401	-0.000186892	0.690265	0.138604			-0.0520247	0.799606	0.139034
IPP540-2	-0.0467003	0.459161	0.423454	-0.00301637	0.977884	0.217082	0.0733485	0.0683179	0.422393	-0.125496	0.0102914	0.339201	-0.110441	0.109237	0.239391	-0.0254887	0.977652	0.368534	-0.0220494	0.376898	0.0849799	-0.0343477	0.555764	0.107839	-0.0460451	0.342708	0.282952	-0.0490532	0.384043	0.285777			-0.0220494	0.376898	0.0849799
IPP545-2	0.0595704	0.786871	0.697201	0.364371	0.0206061	1.21951	-0.0825248	0.707801	0.71419	0.17455	0.126471	1.35496	0.133946	0.278163	0.456641	-0.00240402	0.852517	1.10641	-0.128741	0.072306	0.868306	0.227431	0.0114566	0.889274	0.382884	0.00909443	1.16516	-0.0200713	0.797844	1.1816			-0.128741	0.072306	0.868306
IPP548-1	-0.857808	7.71646e-12	0.898047	-1.10453	5.18611e-19	1.61746	0.046258	0.289966	0.349884	-0.778676	1.29503e-09	2.17321	-0.947562	1.32485e-07	1.19153	-0.23581	0.770356	2.58594	0.465261	0.000711897	1.43478	-0.431653	0.0023863	0.836066	-1.07733	2.91709e-21	1.07461	-0.288138	0.000170747	1.09448			0.465261	0.000711897	1.43478
IPP586-2	0.189241	0.347318	0.329303	0.553679	7.37378e-05	1.56109	0.174598	0.1996	1.13491	0.315602	0.00398963	1.84	0.409439	0.00541657	0.852929	0.267829	0.516213	0.59084	-0.339594	7.24822e-06	1.36076	0.298164	0.00041923	1.68952	0.441047	0.00228404	1.51061	-0.0126273	0.53524	1.31748			-0.339594	7.24822e-06	1.36076
IPP656-2	-0.0315503	0.497738	0.695619	-0.154909	0.0924826	0.729526	-0.235725	0.31548	0.77113	-0.211726	0.00128484	1.04322	-0.207402	0.0292553	1.06454	-0.0286746	0.778752	0.456402	0.221364	3.459e-06	1.15478	-0.208919	0.000259781	1.27345	-0.0660499	0.455017	0.73134	0.102841	0.338304	0.54076			0.221364	3.459e-06	1.15478
IPP678-1	-0.27245	0.000128314	0.407048	-0.356003	3.08819e-09	0.590957	-0.0186147	0.831901	1.03049	-0.200071	0.000285036	1.24508	-0.242634	0.0376368	0.910241	0.125441	0.341733	1.48713	0.0797605	0.302802	0.708248	-0.114577	0.0432148	0.152587	-0.38691	1.26004e-11	0.465116	-0.163602	0.0230577	0.371747			0.0797605	0.302802	0.708248
IPP683-1	-0.0181804	0.635739	0.476033	-0.0250206	0.252666	0.480991	0.178386	4.37291e-05	0.972505	-0.0721071	0.006671	0.444567	-0.0103077	0.772895	0.891549	0.10271	0.149626	1.06268	-0.0475948	0.0994387	0.503157	-0.0315982	0.317277	0.472925	-0.0904616	0.00298058	0.683348	-0.0402803	0.368839	0.603846			-0.0475948	0.0994387	0.503157
IPP718-2	0.00473488	0.902462	0.452122	0.00904092	0.695914	0.343553	-0.0256524	0.691676	0.0303965	-0.0608568	0.214428	0.402427	-0.0806946	0.101535	0.333487	0.019553	0.856085	0.228225	0.0424916	0.106021	0.343064	-0.0397658	0.200397	0.448548	0.0156822	0.578506	0.30507	0.0272317	0.579722	0.311293			0.0424916	0.106021	0.343064
IPP767-2_a	0.622222	0.00136779	1.38005	1.12886	8.63478e-08	1.85939	0.418679	0.000122868	1.71907	0.949625	0.00146578	1.84277	0.878018	0.00557284	1.53729	0.264297	0.164115	1.02908	-0.66113	0.000117495	2.15866	0.710689	0.0421173	2.02409	0.970812	5.70012e-05	1.81637	0.245575	0.366254	1.73732			-0.66113	0.000117495	2.15866
IPP794-1	0.0326033	0.678452	0.629543	-0.0242261	0.503542	0.475626	-0.0162903	0.560623	0.222391	-0.0982774	0.0117373	0.624869	-0.0250172	0.794107	0.169336	-0.0475825	0.786106	0.31293	0.0316735	0.706086	0.304947	-0.0797615	0.0805649	0.571078	-0.0360437	0.234334	0.390223	0.0433731	0.707863	0.388532			0.0316735	0.706086	0.304947
IPP812-1_L	0.0105915	0.336855	1.04663	0.13158	0.00293847	0.510392	-0.274744	0.175148	1.02195	0.0774222	0.236817	0.1	-0.252657	0.108932	1.62292	-0.454937	0.053891	1.6587	0.124491	0.5984	0.407755	0.0684688	0.398039	0.953868	0.334352	3.414e-06	0.532194	0.0783689	0.420397	0.618603			0.124491	0.5984	0.407755
IPP812-1_R	0.0187367	0.340651	1.25367	0.15033	0.00405436	0.654463	-0.35241	0.351123	1.06845	0.0833459	0.239499	0.101793	-0.255395	0.216125	1.8136	-0.693539	0.0607999	1.81607	0.140212	0.971831	0.41143	0.0760549	0.458983	1.11883	0.417487	1.5783e-05	0.581164	0.0938612	0.518662	0.751245			0.140212	0.971831	0.41143
IPP896-3	-0.019666	0.509061	0.373994	-0.0616613	0.0255443	0.491747	-0.0203314	0.828555	0.423652	-0.0487212	0.0411972	0.561989	-0.0236121	0.594032	0.34408	0.010155	0.765906	0.277342	0.0555411	0.0041108	0.534214	-0.048837	0.0308315	0.517138	-0.0489809	0.0570478	0.390658	0.0152854	0.777354	0.27501			0.0555411	0.0041108	0.534214
IPP901-1_L	0.399951	1.57946e-08	1.47615	0.823959	5.62051e-15	1.50347	-0.242161	0.874549	0.372603	0.347722	3.67884e-05	1.01599	0.120488	0.00921415	0.760884	-0.0740889	0.602286	1.30651	-0.090219	0.000384689	0.838768	0.365034	0.0236586	0.470596	0.897404	6.10556e-16	1.18521	0.284561	0.0030432	1.27524			-0.090219	0.000384689	0.838768
IPP901-1_R	0.492318	2.72615e-08	1.47517	0.815761	3.82427e-12	1.48998	-0.20008	0.869369	0.556606	0.43924	1.97746e-05	0.859022	0.295025	0.00997482	0.637818	-0.0495076	0.749564	1.14182	-0.17674	0.000841382	0.836904	0.387021	0.0332411	0.453114	0.845356	2.92271e-12	1.23973	0.323327	0.00372872	1.32605			-0.17674	0.000841382	0.836904
IPP949-1_L	0.0545488	0.572387	0.46869	0.108092	0.194125	0.436501	-0.039067	0.86485	0.565025	0.0619299	0.354943	0.295174	0.00881341	0.675314	0.333082	0.0344551	0.526545	0.237219	0.01686	0.748628	0.510431	0.0572535	0.424308	0.443439	0.132882	0.207865	0.359194	0.0527856	0.827249	0.342257			0.01686	0.748628	0.510431
IPP949-1_M	0.0151794	0.982	0.420308	-0.0182072	0.692088	0.509582	0.00608335	0.831901	0.485416	-0.0373648	0.5227	0.424316	0.0186949	0.850724	0.303595	0.0811056	0.489164	0.282855	0.0506667	0.504042	0.576923	-0.0204776	0.622169	0.40302	-0.0215155	0.569974	0.443944	0.0400687	0.845761	0.434342			0.0506667	0.504042	0.576923
IPP949-1_R	-0.0381468	0.700881	0.56772	-0.0770985	0.168991	0.641104	-0.0973779	0.645042	0.514795	-0.059669	0.268697	0.400635	-0.0325254	0.993415	0.302772	0.0912199	0.503117	0.524782	0.0797789	0.194626	0.61838	-0.0212734	0.561512	0.309421	-0.065911	0.152484	0.538674	0.0145373	0.937815	0.534363			0.0797789	0.194626	0.61838
IPP978-4	0.0209066	0.795876	0.632968	-0.0176334	0.57681	0.466667	-0.019983	0.567311	0.217105	-0.102646	0.00829139	0.632877	-0.0383989	0.652512	0.182413	-0.046484	0.791297	0.286537	0.0320576	0.558768	0.311067	-0.0761873	0.0826142	0.575838	-0.0302953	0.273953	0.374525	0.0342702	0.720352	0.405858			0.0320576	0.558768	0.311067
IPP988-3	0.0670791	0.650336	0.645556	0.341554	0.00692793	1.11355	-0.0478115	0.897203	0.665685	0.185694	0.0617872	1.26512	0.162412	0.234537	0.40182	0.0398023	0.774013	1.03242	-0.141825	0.0314952	0.783998	0.225338	0.00651052	0.864164	0.342811	0.00501938	1.118	-0.0205808	0.808642	1.12837			-0.141825	0.0314952	0.783998
MEDN0005	0.0634722	0.0915371	0.258061	0.0457036	0.378955	0.120595	-0.00116385	0.949088	0.312046	0.0152845	0.699806	0.199431	0.0353536	0.327672	0.42419	-0.023302	0.789559	0.320509	0.0386377	0.233578	0.240483	-0.0472142	0.206201	0.366831	0.0632913	0.178242	0.175762	0.0718959	0.0748719	0.149717			0.0386377	0.233578	0.240483
MEDN0006_L	-0.0164212	0.85566	0.359038	-0.166333	7.6013e-05	0.589943	0.0470691	0.591101	0.485785	-0.0760497	0.0185657	0.571976	0.0116203	0.759906	0.257548	0.00544841	0.883356	0.571754	0.0765265	0.00902159	0.412776	-0.0706184	0.0361037	0.247714	-0.155555	7.09823e-05	0.498054	0.0297004	0.543619	0.405318			0.0765265	0.00902159	0.412776
MEDN0006_R	-0.156735	2.47244e-05	0.660163	-0.276348	4.59424e-12	1.08873	0.0190176	0.439084	0.467523	-0.203051	3.94552e-09	1.14595	-0.129729	0.00840329	0.388953	0.00692525	0.949416	0.986621	0.164607	2.9503e-07	0.841499	-0.150037	2.54748e-05	0.698493	-0.256682	1.05186e-12	0.881684	-0.0266144	0.451612	0.790886			0.164607	2.9503e-07	0.841499
MEDN0010	-0.0716736	0.413107	1.09191	-0.116779	0.0266284	1.1089	-0.105539	0.264562	1.09395	-0.0288747	0.643128	0.456395	0.000435995	0.765902	0.4431	0.0405538	0.930731	0.592697	0.127967	9.62751e-05	0.921972	-0.0664048	0.0862223	0.467651	-0.0743563	0.172145	1.08184	0.0163796	0.620581	1.01381			0.127967	9.62751e-05	0.921972
MEDN0011	0.281204	2.36499e-07	0.700128	0.317947	3.34672e-11	0.943314	-0.109032	0.363517	0.380644	0.304958	3.93426e-06	1.13105	0.294179	0.000134226	0.749646	0.008498	0.594263	1.31233	-0.117476	0.00245567	0.806935	0.168201	0.0621056	0.715392	0.338871	8.23521e-12	0.679036	0.169867	0.00493159	0.78224			-0.117476	0.00245567	0.806935
MEDN0015	-0.0204044	0.364972	0.388284	-0.056987	0.0229492	0.473098	-0.0389283	0.262921	0.421457	-0.0511825	0.0251794	0.555529	-0.0246813	0.540229	0.344277	-0.00433395	0.97677	0.192081	0.0535912	0.00345669	0.547073	-0.0518562	0.0179221	0.535359	-0.0406436	0.084669	0.410677	0.0136072	0.85408	0.310246			0.0535912	0.00345669	0.547073
MEDN0018	0.0251965	0.701037	0.477388	0.00744352	0.69397	0.280822	-0.0831628	0.191817	0.803483	0.0584112	0.0261587	0.496431	0.0541751	0.211136	0.600174	-0.0411848	0.617103	0.700745	0.0491986	0.166418	0.407719	0.0210107	0.267994	0.413004	0.0577714	0.0854355	0.484363	0.0472	0.460545	0.58285			0.0491986	0.166418	0.407719
MEDN0019	-0.0157248	0.676027	0.542917	-0.022638	0.244027	0.501632	0.17314	3.35704e-05	0.965343	-0.0755419	0.000547322	0.436078	-0.0230544	0.521334	0.879449	0.0849153	0.169662	1.03502	-0.0448931	0.133373	0.523641	-0.039894	0.113918	0.475376	-0.0868923	0.00182349	0.690441	-0.0368721	0.43216	0.603323			-0.0448931	0.133373	0.523641
MEDN0041	-0.202548	0.916983	0.855584	0.0598309	0.270029	0.39538	-0.283429	0.169708	0.587676	0.301611	0.0281566	0.685964	-0.0190473	0.493788	0.774994	-0.250173	0.749348	1.2	-0.133433	0.552647	0.492416	0.275554	0.102633	0.209282	0.158214	0.0915975	0.398011	-0.231048	0.939086	0.614362			-0.133433	0.552647	0.492416
MEDN0042	0.0610914	0.115261	0.182611	0.0626577	0.0620381	0.246622	0.0470114	0.46457	0.18793	0.053268	0.235002	0.430508	0.0526213	0.226234	0.330219	-0.0151133	0.948018	0.347186	-0.0176577	0.55284	0.212828	0.0226392	0.759563	0.227247	0.0640799	0.0716236	0.133138	0.0393372	0.340323	0.15621			-0.0176577	0.55284	0.212828
MEDN0045	0.0394002	0.0678264	0.050699	0.0653169	0.00489688	0.311989	0.0168334	0.747733	0.00280299	0.0636977	0.00203897	0.452134	0.0557093	0.0377544	0.296502	0.00061943	0.985437	0.409252	-0.0345253	0.0872843	0.287167	0.0357413	0.134736	0.317293	0.0600791	0.00287544	0.208369	0.0128203	0.468797	0.148378			-0.0345253	0.0872843	0.287167
MEDN0047	-0.0299347	0.742933	0.382897	-0.0464926	0.274638	0.683573	-0.444809	0.0219866	0.558549	-0.243779	0.374911	0.560693	-0.161954	0.92302	0.687568	0.0857201	0.980866	0.490038	0.292611	0.00285741	0.708415	-0.293377	0.0322003	0.862725	0.0164575	0.421049	0.635449	0.147734	0.233823	0.27745			0.292611	0.00285741	0.708415
MEDN0056_L	-0.130369	0.0476921	0.605511	-0.178806	0.000292542	0.642603	-0.0847532	0.513124	0.45119	-0.079928	0.129376	0.619781	-0.112604	0.192294	0.200796	-0.0551246	0.706635	0.287195	0.0587984	0.0886116	0.547588	-0.0547324	0.165236	0.569107	-0.147191	0.000859988	0.50621	-0.0688677	0.421708	0.378429			0.0587984	0.0886116	0.547588
MEDN0056_R	-0.147485	0.0318435	0.48415	-0.211385	0.000180758	0.78035	-0.0942742	0.209453	0.397317	-0.192105	2.03095e-05	0.901	-0.150728	0.0180447	0.189583	-0.00503403	0.992882	0.52179	0.114177	0.00106527	0.824352	-0.130605	0.00132988	0.705359	-0.203335	0.000102022	0.604315	-0.0496918	0.707985	0.420129			0.114177	0.00106527	0.824352
MEDN0065_L	-0.0513611	0.130084	0.223589	-0.0946273	0.00073039	0.603101	0.0127717	0.70047	0.207488	-0.129672	1.09775e-06	0.673234	-0.0867876	0.0295006	0.256853	0.0448942	0.560468	0.383522	0.0946997	1.19953e-05	0.497059	-0.0971605	0.000100347	0.351559	-0.0844419	0.00114122	0.449243	0.0127905	0.839675	0.27006			0.0946997	1.19953e-05	0.497059
MEDN0065_R	-0.0617604	0.297563	0.331062	-0.058276	0.126039	0.61613	-0.0262866	0.800733	0.453393	-0.13232	0.00108522	0.593762	-0.121876	0.0726384	0.388683	0.0516414	0.61239	0.141936	0.120864	0.000177657	0.665717	-0.117543	0.000968461	0.526647	-0.0373228	0.268593	0.561384	0.0198825	0.761684	0.348718			0.120864	0.000177657	0.665717
MEDN0066	-0.509559	0.107528	1.02179	-0.355367	0.000985416	1.85424	-0.79395	0.00131128	1.83449	-0.802607	1.78264e-07	2.22225	-0.915861	0.000216343	1.99554	-0.0147816	0.806253	1.01714	0.428069	2.07845e-13	2.72001	-0.297542	2.40631e-06	2.68386	-0.115157	0.124135	1.96883	-0.103069	0.26163	1.45163			0.428069	2.07845e-13	2.72001
MEDN0075	-0.127233	0.827412	0.521437	-0.148238	0.112887	0.618331	-0.109981	0.831901	0.174342	-0.286896	0.00592606	0.828104	-0.168683	0.510464	0.325198	0.0766291	0.966274	0.410306	0.0941392	0.0327983	0.68955	-0.167992	0.00248746	0.764317	-0.143749	0.104586	0.47798	-0.0460197	0.699229	0.299551			0.0941392	0.0327983	0.68955
MEDN0097	-0.500713	0.310747	1.13226	-0.260294	0.00362658	1.08739	-0.481448	0.0394679	1.07055	-0.214128	0.24711	1.11589	-0.550558	0.440838	0.798453	0.000281225	0.966867	0.15429	0.193805	0.000807649	1.22408	-0.0217595	0.0798634	1.2098	-0.05375	0.0484451	0.979154	-0.254778	0.85156	0.81661			0.193805	0.000807649	1.22408
MEDN0099	0.237781	0.158874	0.846876	-0.306857	0.938266	0.517167	-1.10016	0.951775	0.472972	-0.270335	0.172482	0.420243	-0.555995	0.720732	0.666583	-0.981601	0.341733	0.163988	0.649312	0.794979	0.494645	-0.644915	0.263513	0.658035	0.322504	0.872918	0.650258	0.586614	0.378621	0.649364			0.649312	0.794979	0.494645
MEDN0105	0.429149	0.611116	0.809783	0.791344	0.834656	0.840786	1.17772	0.832734	0.217138	-0.196478	0.143029	0.334684	-0.16379	0.658809	0.614768	-0.618917	0.315977	0.278725	-0.514134	0.5527	0.969944	0.302953	0.266306	0.298567	0.626728	0.627315	0.582249	0.1242	0.902088	0.38312			-0.514134	0.5527	0.969944
MEDN0109_L	0.028928	0.41061	0.804953	0.0155737	0.544229	0.937351	0.197512	0.312835	1.2246	0.0191336	0.834265	0.805817	0.26867	0.0813874	1.37443	0.498928	0.0830287	1.26504	-0.036978	0.427686	0.849729	-0.0969571	0.858216	0.656272	-0.149351	0.780501	0.974981	0.00309017	0.795696	0.865854			-0.036978	0.427686	0.849729
MEDN0109_M	-0.240373	0.712058	1.33299	-0.15653	0.4039	1.47388	-0.272521	0.974364	1.23125	-0.325453	0.212135	1.59936	-0.359708	0.867785	1.24685	0.177244	0.148677	0.88039	0.504873	0.00722718	1.40854	-0.358999	0.0413949	1.46129	-0.104469	0.318358	1.4434	0.132456	0.679588	1.32361			0.504873	0.00722718	1.40854
MEDN0109_R	0.0549401	0.210882	1.39959	0.07429	0.571571	0.855634	0.265685	0.0101996	1.47332	-0.157964	0.173728	0.917726	-0.0203321	0.296816	1.14485	0.40554	0.0346808	1.68337	0.0573202	0.833094	0.268196	-0.216586	0.166201	0.281347	-0.055307	0.373978	1.14953	0.0754173	0.437293	1.28198			0.0573202	0.833094	0.268196
MEDN0110_L	0.0247354	0.815662	1.52051	-0.136262	0.164375	1.51899	-0.176464	0.394241	1.3625	0.239018	0.131654	0.813837	0.338965	0.131284	1.04461	0.0358968	0.856085	0.259692	0.111623	0.085945	1.26121	0.065277	0.964681	0.63803	-0.0994733	0.311329	1.31664	0.0821034	0.776906	1.41238			0.111623	0.085945	1.26121
MEDN0110_R	-0.0285099	0.570825	0.932937	-0.0386525	0.225296	0.966323	0.0111986	0.83553	0.341684	-0.0326893	0.588351	1.49316	-0.1846	0.65205	0.650927	-0.129477	0.84524	0.992527	0.077166	0.436751	0.835164	-0.0285174	0.555764	1.18438	-0.0138612	0.201942	0.996487	0.0205853	0.885835	1.07819			0.077166	0.436751	0.835164
MEDN0112_L	-0.411067	0.93156	0.76058	-0.135673	0.547535	1.16459	-0.854057	0.726524	1.14609	0.00860485	0.0724623	1.60795	-1.26458	0.0309747	1.59761	-0.929939	0.356465	1.43851	0.672969	0.00158645	1.49474	0.016136	0.0445253	1.86842	0.472174	0.894595	1.27611	0.136982	0.306732	1.22778			0.672969	0.00158645	1.49474
MEDN0112_M	0.0236622	0.580461	0.700095	0.000374867	0.742711	0.668653	0.0674266	0.704694	1.33927	-0.0565747	0.101186	0.459809	-0.0676069	0.545876	1.08246	-0.370276	0.277332	1.13341	0.0971997	0.0726838	0.710829	0.0403703	0.926497	0.684954	0.152906	0.405758	0.676612	0.0730212	0.304461	0.595376			0.0971997	0.0726838	0.710829
MEDN0112_R	0.440056	0.937903	1.02652	0.533627	0.695426	1.04267	0.770274	0.610116	1.02062	-0.118581	0.134485	0.053532	-0.247209	0.982878	0.996174	-0.327373	0.448731	0.795377	-0.151206	0.205427	0.969431	-0.0134701	0.974274	0.5167	0.449513	0.691251	0.91403	0.289736	0.695913	0.749385			-0.151206	0.205427	0.969431
MEDN0113_L	0.120582	0.614534	1.44452	0.125838	0.14151	1.34946	0.261541	0.350709	1.22204	0.140536	0.0280642	0.281807	0.0913966	0.245406	0.934581	-0.10533	0.661001	0.485278	-0.0369785	0.406479	1.14996	0.0545662	0.547836	0.249624	0.0968384	0.380921	1.15837	0.0773422	0.939735	1.14265			-0.0369785	0.406479	1.14996
MEDN0113_M	-0.0869653	0.581285	1.224	0.180619	0.635938	1.24198	0.368632	0.820795	0.0918047	0.199163	0.931965	2.09284	-0.347168	0.27777	0.739314	-0.312958	0.664822	1.10075	-0.0808737	0.526275	1.35141	0.191645	0.729256	1.68785	0.16383	0.700325	1.30864	-0.11264	0.873024	1.53218			-0.0808737	0.526275	1.35141
MEDN0113_R	-0.642018	6.94078e-09	0.797982	-0.47619	1.75881e-05	1.01569	-0.293147	0.0240744	1.28702	-0.434511	1.03891e-05	1.76736	-0.853831	6.60573e-06	1.5697	-0.498354	0.0691047	2.27407	-0.0191174	0.973457	0.850572	-0.151614	0.214071	0.96483	-0.647014	2.59281e-09	0.407842	-0.484392	1.00333e-06	0.610879			-0.0191174	0.973457	0.850572
MEDN0136	0.380066	0.161653	3.29136	0.477903	0.00263007	2.60368	0.990191	8.69884e-07	4.03895	-0.217041	0.364672	1.03808	-0.119225	0.85222	2.54894	-0.335824	0.575441	2.49869	-0.605374	3.80749e-06	2.45316	0.00870399	0.726159	2.02235	0.141675	0.78914	3.27572	0.0460063	0.676191	3.42807			-0.605374	3.80749e-06	2.45316
MEDN0140_L	0.00662589	0.497738	0.530617	0.184827	0.0244045	0.507219	0.065277	0.950132	0.182387	0.159739	0.139248	0.364693	0.146093	0.74259	0.253197	-0.0814582	0.600021	0.424992	-0.140134	0.125271	0.372935	0.137777	0.230674	0.28915	0.173027	0.0105713	0.413035	-0.0689141	0.958505	0.398955			-0.140134	0.125271	0.372935
MEDN0140_R	0.154743	0.000355997	0.976734	0.393032	4.10946e-06	0.921609	-0.0144329	0.966284	0.2262	0.253814	0.0556386	0.663642	0.223173	0.025426	0.563146	-0.120768	0.849779	0.745513	-0.208899	0.0278574	0.624026	0.220296	0.278565	0.649086	0.375117	3.64118e-06	0.726192	0.0188606	0.0630415	0.822362			-0.208899	0.0278574	0.624026
MEDN0149	0.228544	0.000675282	2.62128	0.590118	2.81586e-05	2.15262	1.18652	5.63381e-05	2.19541	-0.023823	0.700991	0.629783	-0.140101	0.503204	0.851701	0.200704	0.914526	0.779525	-0.606141	0.000102192	1.5245	0.101011	0.440159	0.816897	0.285016	0.00528228	2.30137	-0.0884703	0.325884	2.50908			-0.606141	0.000102192	1.5245
MEDN0163_L	0.464711	1.36778e-08	1.39337	0.78672	4.2412e-12	1.29716	-0.18099	0.820795	0.461047	0.351852	0.000592227	0.756184	0.298358	0.00788604	0.630772	0.00938616	0.639278	0.858927	-0.124257	0.00591	0.787561	0.303774	0.223347	0.385962	0.813609	1.89766e-12	1.08427	0.323992	0.000569536	1.16354			-0.124257	0.00591	0.787561
MEDN0163_R	0.47428	2.96644e-07	1.3965	0.810478	1.33864e-10	1.16121	-0.19371	0.800082	0.325038	0.263262	0.00314031	0.654097	0.2964	0.0207445	0.767821	0.123718	0.794747	0.879467	-0.116828	0.0483792	0.64837	0.189417	0.502523	0.412282	0.795864	1.0652e-10	0.947266	0.335874	0.00104255	1.08605			-0.116828	0.0483792	0.64837
MEDN0169	0.607526	5.672e-20	1.79426	0.846435	7.66632e-27	2.06995	0.171443	0.0333393	0.356727	0.505413	2.30725e-14	1.77501	0.359207	6.81218e-07	1.07789	-0.0624136	0.4954	1.96658	-0.279408	1.59554e-08	1.42754	0.226689	9.1887e-05	0.88056	0.810763	3.7919e-30	1.56429	0.379321	3.00854e-07	1.60481			-0.279408	1.59554e-08	1.42754
MEDN0171	0.122588	0.00170695	0.915977	0.20722	6.54916e-08	1.04967	0.263757	8.69884e-07	1.0032	0.0405812	0.194033	0.599055	0.0757105	0.141887	0.71925	0.0472494	0.49146	0.290502	-0.172997	3.13984e-09	0.97474	0.0804439	0.0230065	0.886619	0.129764	0.000867198	1.06929	0.00957555	0.882825	1.0047			-0.172997	3.13984e-09	0.97474
MEDN0179	0.147094	8.21434e-06	0.889778	0.122814	0.000609472	0.692919	0.00316677	0.975016	0.407385	0.0313846	0.123161	0.22545	0.0348046	0.196409	0.361533	-0.110992	0.0914416	0.353676	-0.03529	0.0797345	0.299251	0.0393619	0.131691	0.29918	0.123757	0.000238366	0.574249	0.0999456	0.00921755	0.73737			-0.03529	0.0797345	0.299251
MEDN0198	0.05157	0.204094	0.754838	0.0611995	0.189177	0.503948	-0.0559739	0.544858	0.232875	0.0204633	0.849319	0.218428	-0.0747661	0.860975	0.519321	-0.0260085	0.898316	0.457527	-0.00653786	0.779331	0.398643	-0.00490221	0.829573	0.490238	0.0557448	0.327207	0.456544	0.0376684	0.444432	0.538608			-0.00653786	0.779331	0.398643
MEDN0201	0.350086	2.30107e-09	0.969873	0.434636	3.10902e-12	1.23211	0.149954	0.0146523	0.69558	0.350001	2.28289e-11	1.27879	0.197639	9.79534e-05	0.976735	-0.170821	0.545279	1.5482	-0.126269	5.49435e-05	0.936246	0.156577	9.6408e-05	0.722104	0.480507	1.40795e-13	0.774193	0.224168	0.0033036	0.836236			-0.126269	5.49435e-05	0.936246
MEDN0209	-0.0089238	0.873198	0.395193	-0.0371922	0.0958638	0.339336	0.0694896	0.198252	0.318448	-0.0508763	0.0134527	0.2348	0.00905583	0.876439	0.480239	0.0154848	0.860583	0.557176	-0.00175336	0.626307	0.28112	-0.0423455	0.0439207	0.323361	-0.0627917	0.0129326	0.379966	-0.00804858	0.993265	0.270528			-0.00175336	0.626307	0.28112
MEDN0220	0.013679	0.00239796	0.654864	-0.123069	4.81055e-09	0.772755	-0.354801	0.149957	0.314355	-0.162296	0.00639108	0.926471	-0.0945822	0.160175	0.184258	0.00622925	0.292821	0.542396	0.043967	0.00353602	0.726959	-0.118385	0.0469123	0.768109	-0.138648	1.43173e-08	0.614246	0.0351419	0.289838	0.528816			0.043967	0.00353602	0.726959
MEDN0226	-0.0277301	0.261322	0.251553	-0.0432208	0.0232726	0.252296	-0.0300827	0.610116	0.169475	-0.0524678	0.00558949	0.555442	-0.0761994	0.00532919	0.285365	-0.0123578	0.751144	0.219239	0.0359113	0.0336308	0.495886	-0.0459938	0.0116668	0.431373	-0.035829	0.0298462	0.241315	-0.00207036	0.919505	0.14194			0.0359113	0.0336308	0.495886
MEDN0229	-0.0406612	0.649324	0.252198	-0.00721173	0.829824	0.322224	-0.125826	0.191306	0.537075	0.0966858	0.286408	0.254585	-0.0172289	0.810431	0.398861	-0.0815892	0.511645	0.345254	0.0120424	0.576694	0.43956	0.0214817	0.835183	0.367221	0.0440834	0.705458	0.314577	-0.0255324	0.897257	0.311639			0.0120424	0.576694	0.43956
MEDN0245	0.0184118	0.886432	0.680198	0.0190247	0.994542	0.232191	-0.0471109	0.923352	0.419406	-0.0896638	0.061845	0.291898	-0.0522878	0.675314	0.25026	0.034983	0.340764	0.226922	-0.00120412	0.783065	0.230958	-0.0863823	0.135462	0.0862265	-0.00418243	0.45374	0.34354	0.0140075	0.995242	0.540695			-0.00120412	0.783065	0.230958
MEDN0250	0.0801853	0.26792	0.391165	0.206307	0.0809247	0.531558	-0.105842	0.677706	0.528572	-0.117914	0.709859	0.774562	-0.0253036	0.501158	0.281167	-0.235892	0.624405	0.435639	0.0401453	0.0946604	0.548589	-0.0025929	0.543321	0.504365	0.270515	0.14315	0.500979	0.0861456	0.800855	0.439138			0.0401453	0.0946604	0.548589
MEDN0261	0.477858	0.348575	1.42547	0.330197	0.838413	1.03368	1.00279	0.144181	1.39876	0.500802	0.203533	1.54504	0.311263	0.748279	0.672616	-0.298484	0.786106	1.24916	-0.433647	0.818281	1.5464	0.0811314	0.175869	1.3896	0.184994	0.680947	1.32264	0.199335	0.54546	1.59468			-0.433647	0.818281	1.5464
MEDN0266	-0.108236	0.220153	0.601939	-0.0976864	0.305835	0.662423	-0.0858179	0.83553	0.356073	-0.0759169	0.603717	0.439823	-0.156993	0.317186	0.209083	0.060167	0.936256	0.486726	0.114006	0.387985	0.426307	-0.149429	0.405553	0.359966	-0.0831719	0.318358	0.594717	-0.0198829	0.617442	0.422587			0.114006	0.387985	0.426307
MEDN0273	0.365798	0.153663	2.2327	0.453387	0.0164163	1.72951	0.687508	0.00326193	1.97818	-0.157888	0.309519	0.606572	-0.00335149	0.643308	0.921773	-0.144457	0.92425	1.12426	-0.582799	0.00698734	1.23036	0.0408192	0.599871	0.804289	0.141446	0.191019	1.90617	0.0416607	0.931946	2.11187			-0.582799	0.00698734	1.23036
MEDN0280	0.572814	1.86684e-14	0.869038	0.947074	3.16273e-28	1.76291	0.281096	0.000866429	0.702524	0.795437	8.56029e-17	2.4586	0.542801	2.00538e-09	1.16873	-0.102911	0.788926	2.52909	-0.323534	7.2312e-09	1.72135	0.383182	9.27853e-07	1.33058	0.9771	1.71477e-29	1.10499	0.329457	0.000672267	1.09337			-0.323534	7.2312e-09	1.72135
MEDN0283	-0.0292525	0.872397	1.37842	-0.0654757	0.988814	0.612633	-0.606555	0.231989	1.39998	0.0316172	0.176062	0.553156	-0.322471	0.041644	1.96807	-0.82658	0.121645	1.61031	0.328251	0.0159059	0.882712	0.100778	0.148839	1.57382	0.330805	0.344286	0.963012	0.170537	0.362886	1.01592			0.328251	0.0159059	0.882712
MEDN0286	0.206003	0.338883	0.853189	0.0949842	0.104667	0.471571	0.384178	0.495241	0.807421	0.362611	0.415401	0.0894934	0.487106	0.275976	0.921796	0.185845	0.842939	0.32037	-0.186958	0.0435315	0.678944	0.0925727	0.569506	0.612637	0.0101589	0.416291	0.611776	0.0724613	0.959063	0.64051			-0.186958	0.0435315	0.678944
MEDN0290	-0.0270726	0.733264	0.513739	-0.0805004	0.252666	0.487874	-0.167228	0.384196	0.694048	-0.0876604	0.0692409	0.598559	-0.139851	0.233764	0.81577	-0.138487	0.740514	0.326783	0.147372	0.00730894	0.916274	-0.0781407	0.0549365	0.98718	0.00730059	0.620724	0.524619	0.0622588	0.611899	0.340988			0.147372	0.00730894	0.916274
MEDN0299	0.143185	0.000641673	1.00094	0.245008	0.000540351	0.798656	-0.181251	0.31663	0.670512	0.201994	3.28024e-05	0.561002	0.0630782	0.0733448	1.33179	-0.160653	0.227327	1.46681	-0.0692382	0.342744	0.423125	0.172573	0.0652922	0.691186	0.312486	3.92561e-06	0.389772	0.0790276	0.0214194	0.462349			-0.0692382	0.342744	0.423125
MEDN0300	0.539724	3.75043e-12	1.6086	0.944029	2.93128e-20	2.09401	-0.205111	0.235669	0.80723	0.654122	7.30861e-14	1.75018	0.363471	3.8506e-06	1.02087	-0.0647819	0.557635	1.83582	-0.478557	1.39343e-10	1.53521	0.424433	1.88788e-06	0.931914	0.858081	2.66337e-21	1.74819	0.237009	0.00352271	1.72497			-0.478557	1.39343e-10	1.53521
MEDN0301	-0.0730211	0.897315	1.23199	0.233983	0.4021	1.21305	0.241967	0.12314	0.802586	-0.250105	0.0570801	1.42198	-0.388177	0.243005	0.267812	0.0635147	0.999585	0.949627	-0.25323	0.676179	1.09747	0.00544026	0.30358	1.3014	0.0951116	0.99099	1.28876	-0.190014	0.988416	1.46344			-0.25323	0.676179	1.09747
MEDN0305	0.0340781	0.59656	0.155543	0.324576	3.6057e-08	0.837362	-0.0605593	0.991281	0.324392	0.274974	8.43372e-06	1.09307	0.0159591	0.723347	0.557521	-0.102492	0.806253	1.18383	-0.114359	0.000842381	0.705965	0.217333	0.00063715	0.626259	0.381529	3.15525e-09	0.506726	-0.0334336	0.580574	0.448911			-0.114359	0.000842381	0.705965
MEDN0314	0.142746	0.0745029	1.1036	0.199758	0.0230312	0.560401	-0.0414996	0.347626	0.324845	-0.124512	0.982168	0.359144	-0.175061	0.832403	0.796513	0.0702966	0.536248	0.610372	0.0503761	0.353501	0.376387	-0.0786379	0.266306	0.714364	0.191685	0.0126431	0.338274	0.142346	0.0827355	0.543316			0.0503761	0.353501	0.376387
MEDN0317	-0.12008	0.976579	1.66589	0.29214	0.157251	1.48151	0.253333	0.106178	0.97816	-0.284557	0.0237741	1.76725	-0.51164	0.0596991	0.324186	0.0889656	0.806253	1.22467	-0.296992	0.646657	1.39372	0.039194	0.187239	1.57746	0.14484	0.674994	1.60457	-0.249305	0.945675	1.88735			-0.296992	0.646657	1.39372
MEDN0321	0.0574973	0.127101	0.774021	0.0642661	0.153594	0.522504	-0.0626983	0.402151	0.205656	0.0206683	0.891269	0.21246	-0.0739645	0.900894	0.542245	-0.0262813	0.888947	0.449066	-0.00467241	0.827284	0.379134	-0.00957965	0.712574	0.49563	0.0603753	0.277535	0.457881	0.0434445	0.323365	0.544169			-0.00467241	0.827284	0.379134
MEDN0322	0.03471	0.594876	0.611006	-0.0348556	0.439592	0.411382	-0.0352782	0.891027	0.163784	-0.0965525	0.0121932	0.582549	-0.028241	0.611132	0.241649	-0.0768672	0.490209	0.209081	0.0395408	0.286978	0.310933	-0.088368	0.0254563	0.573594	-0.0397328	0.291793	0.303062	0.0494043	0.459123	0.320175			0.0395408	0.286978	0.310933
MEDN0323	-0.14007	0.0654551	0.964799	-0.122794	0.444559	0.833218	-0.458875	0.0905166	0.385181	-0.633628	0.473535	0.359922	-0.355206	0.32694	0.587854	0.65667	0.805587	0.212175	-0.112325	0.0653064	0.0995305	-0.104785	0.789397	0.510117	-0.221356	0.844615	0.851204	-0.171158	0.573152	0.794148			-0.112325	0.0653064	0.0995305
MEDN0325	0.355925	9.16379e-14	1.18998	0.495174	3.78012e-22	1.50219	-0.0508998	0.615327	0.739289	0.335746	2.94027e-09	1.36638	0.293684	2.4831e-06	0.939681	0.0257656	0.83973	1.22602	-0.216913	3.89513e-09	1.25631	0.186232	0.000871003	1.04801	0.457138	6.26114e-19	1.24891	0.186114	0.000672267	1.29426			-0.216913	3.89513e-09	1.25631
MEDN0328	0.0715519	0.0886798	0.179715	0.0514384	0.271445	0.121863	0.00808832	0.842693	0.334104	0.0666505	0.130716	0.368686	0.0902685	0.0831959	0.327485	-0.0281286	0.729222	0.347115	0.0100104	0.687987	0.187593	-0.00953537	0.698018	0.237376	0.0682849	0.114693	0.109497	0.0627204	0.152563	0.172594			0.0100104	0.687987	0.187593
MEDN0338	-0.16377	0.972472	0.806451	-0.294451	0.00577691	1.05005	-0.589486	0.0333393	1.35061	-0.332546	0.0128035	1.35053	-0.443234	0.540229	1.56458	-0.401198	0.726448	0.611269	0.404174	9.81993e-07	1.46072	-0.222047	0.000682156	1.79978	0.0372223	0.116796	1.01301	0.119383	0.0869801	0.577813			0.404174	9.81993e-07	1.46072
MEDN0343	0.00686051	0.658201	0.648062	-0.376038	0.00430207	1.28624	-0.349181	0.384146	0.80287	-0.37837	0.000573264	1.19307	-0.111945	0.571921	0.786577	0.335174	0.334401	0.865521	0.37896	3.2362e-06	1.58975	-0.313335	0.0113583	1.15287	-0.309236	0.0370172	1.1749	0.230153	0.285887	0.77431			0.37896	3.2362e-06	1.58975
MEDN0344	0.0793367	0.00132337	0.455758	0.0966568	1.74911e-06	0.797868	-0.193638	0.00307718	0.274183	0.320198	2.04671e-07	0.906346	0.267989	0.00581812	0.829491	-0.0131628	0.0914416	1.06876	-0.169105	0.000255243	0.551266	0.227412	0.000271736	0.252032	0.1313	2.3386e-08	0.555192	-0.0242178	0.292748	0.36743			-0.169105	0.000255243	0.551266
MEDN0360	0.153413	0.000704422	0.316664	0.188357	1.01022e-05	0.847882	-0.00307066	0.867114	0.903409	0.177483	9.92639e-05	1.31528	0.262388	1.8562e-06	1.16714	0.0453906	0.74123	0.61534	-0.159814	1.39006e-06	1.18473	0.140697	0.000653702	1.45536	0.142145	0.000622638	0.891819	0.041692	0.611819	0.820475			-0.159814	1.39006e-06	1.18473
MEDN0362_L	0.107443	0.160262	0.924457	0.10437	0.0981122	0.586405	-0.0726569	0.465803	0.779545	0.233771	6.5529e-05	0.954628	0.300112	1.6916e-05	1.1092	0.0769325	0.448731	0.733673	-0.0870685	0.141673	0.864127	0.137748	0.0254563	0.876875	0.107505	0.0649306	0.606824	0.0404559	0.661936	0.897081			-0.0870685	0.141673	0.864127
MEDN0362_R	0.104331	0.257908	0.930732	0.102515	0.0958638	0.583123	-0.0750225	0.436922	0.725818	0.223416	0.000184934	0.922526	0.314134	1.38932e-05	1.10986	0.0949489	0.334268	0.661311	-0.0959124	0.084695	0.85296	0.140618	0.0173329	0.85191	0.0964258	0.093296	0.606027	0.03335	0.830265	0.880356			-0.0959124	0.084695	0.85296
MEDN0364_L	0.200831	2.76775e-05	0.360694	0.302735	3.26523e-09	0.988743	-0.0150997	0.942474	0.466434	0.280151	1.36329e-08	1.59968	0.269054	1.39873e-06	0.885302	-0.0528573	0.610079	1.16125	-0.180286	1.60655e-06	1.17004	0.201011	7.57819e-06	1.18066	0.296309	7.60644e-10	0.740122	0.0713388	0.279091	0.79372			-0.180286	1.60655e-06	1.17004
MEDN0364_R	0.217128	3.08938e-06	0.352712	0.318749	4.69348e-11	1.04144	0.00592964	0.814337	0.447225	0.320553	1.30575e-10	1.71145	0.299725	5.66302e-08	0.931223	-0.0668393	0.458828	1.16879	-0.205044	3.80266e-08	1.26473	0.225254	1.88788e-06	1.27482	0.308354	1.70905e-11	0.805801	0.0731603	0.242122	0.827594			-0.205044	3.80266e-08	1.26473
MEDN0366_L	0.0808064	0.149259	0.373389	0.129229	0.0779412	0.43511	-0.136737	0.02424	0.389135	0.110933	0.0185689	0.919207	0.0969657	0.0567837	0.708391	-0.0996673	0.227327	0.693189	-0.0722388	0.196182	0.613956	0.0978773	0.0214886	0.715082	0.14413	0.0102514	0.386053	0.0263951	0.616062	0.579825			-0.0722388	0.196182	0.613956
MEDN0366_R	0.0958476	0.058946	0.321151	0.165719	0.0126389	0.522	-0.118202	0.0332594	0.304211	0.120217	0.018307	0.961213	0.103409	0.021914	0.68216	-0.0760035	0.420977	0.738052	-0.0912881	0.0938253	0.667749	0.0979072	0.0306362	0.748423	0.167677	0.00240102	0.459173	0.0287838	0.48343	0.60355			-0.0912881	0.0938253	0.667749
MEDN0368	0.112131	0.733424	1.07768	0.0732051	0.524034	0.805463	-0.0102195	0.640623	1.18995	0.167368	0.202828	0.702166	0.29036	0.0581834	1.58267	0.00853441	0.695307	1.00475	-0.219226	0.000928476	0.925556	0.169565	0.0847743	1.19044	-0.0232212	0.635935	1.00622	-0.0216668	0.424065	0.952375			-0.219226	0.000928476	0.925556
MEDN0370	0.1512	0.000463559	0.355657	0.19011	2.21693e-05	0.920914	0.0317173	0.781326	0.986586	0.207894	1.54403e-05	1.25869	0.272179	4.08231e-06	1.27161	0.0692377	0.447192	0.588086	-0.195525	2.78956e-08	1.20921	0.168295	0.000251118	1.45108	0.136834	0.00211637	0.966392	0.0223639	0.739548	0.861939			-0.195525	2.78956e-08	1.20921
MEDN0372_L	0.101362	0.00812282	0.285738	0.148384	0.000106113	0.668761	0.00601065	0.966284	0.516063	0.110568	0.00734474	0.878098	0.135683	0.00314372	0.688987	0.0439152	0.577468	0.510794	-0.0996374	0.000736711	0.793774	0.0871251	0.0254563	0.856421	0.117553	0.00200246	0.646264	0.0290017	0.527809	0.63271			-0.0996374	0.000736711	0.793774
MEDN0372_R	0.138774	0.000785453	0.334961	0.169926	1.13772e-05	0.742313	-0.0336589	0.938084	0.642684	0.169477	5.85816e-05	1.07953	0.200776	0.000134226	0.831024	0.0178647	0.740694	0.504151	-0.132674	1.07565e-05	0.957351	0.124487	0.00236083	1.05598	0.14448	0.000622638	0.708293	0.0430519	0.454052	0.690109			-0.132674	1.07565e-05	0.957351
MEDN0376	0.0545678	0.41945	0.837967	-0.0565727	0.434625	0.508444	-0.120596	0.00121879	0.751632	0.579171	0.000261869	0.84509	0.616367	7.37091e-05	1.89953	0.317692	0.0691047	0.751116	-0.194881	0.000198035	1.00109	0.469263	0.018274	1.03325	-0.00798156	0.721857	0.554253	-0.0573602	0.72094	0.69228			-0.194881	0.000198035	1.00109
MEDN0378	0.159455	0.0587628	1.14245	0.175307	0.0176641	0.81289	0.0827767	0.272398	0.500484	0.0841903	0.70321	0.191106	0.0921267	0.730232	0.489957	-0.101033	0.416912	0.424803	-0.0915939	0.119749	0.401389	0.108088	0.598639	0.218052	0.163091	0.0416905	0.75286	0.080966	0.45918	0.808048			-0.0915939	0.119749	0.401389
MEDN0380	0.0113558	0.815662	1.44804	0.116494	0.131079	0.840276	-0.0402077	0.86485	0.656161	-0.116085	0.081842	0.400423	-0.252162	0.00767594	0.987011	-0.231326	0.0691047	0.889187	-0.016414	0.971072	0.205825	-0.0326331	0.381481	0.844683	0.105251	0.137695	0.844613	0.00010325	0.869047	1.05823			-0.016414	0.971072	0.205825
MEDN0381	0.0642274	0.0345309	0.877353	0.07266	0.0113532	0.639746	0.00774381	0.919309	0.312325	0.0176313	0.691971	0.103749	-0.0181719	0.579735	0.468169	-0.0796223	0.0691047	0.427523	-0.0351922	0.147277	0.292329	0.013227	0.924837	0.258506	0.0648772	0.0156741	0.597317	0.0324854	0.302477	0.673326			-0.0351922	0.147277	0.292329
MEDN0383	0.0765816	0.0483225	1.02388	0.0919219	0.0167282	0.700745	0.0546808	0.43019	0.441182	0.0492555	0.418107	0.0904891	-0.00203681	0.994549	0.536602	-0.107372	0.113903	0.459841	-0.0613795	0.0526434	0.340412	0.0432878	0.467129	0.27262	0.0817384	0.0364648	0.690849	0.0286451	0.464922	0.754889			-0.0613795	0.0526434	0.340412
MEDN0385	0.476828	1.25957e-08	2.04227	0.645716	2.0341e-16	2.00832	0.251035	0.0102724	1.0387	0.343387	0.000918032	0.960748	0.236388	0.7407	0.538494	-0.153247	0.162134	1.21333	-0.374443	1.50758e-07	1.38883	0.234573	0.0216803	0.385139	0.549477	4.37361e-15	1.83955	0.222648	0.0270669	1.88156			-0.374443	1.50758e-07	1.38883
MEDN0390	-0.010754	0.971066	0.760508	0.258528	0.0185821	1.03703	0.197265	0.0573038	1.06256	0.0224661	0.717143	0.591154	-0.0572078	0.701143	0.642752	-0.0240398	0.729222	0.494795	-0.263919	8.45122e-05	0.897615	0.170596	0.0862223	0.827151	0.152514	0.27297	1.16797	-0.144606	0.255786	1.09012			-0.263919	8.45122e-05	0.897615
MEDN0398	0.0313728	0.399089	0.639718	0.00385367	0.965282	0.491188	0.0957267	0.156245	0.369918	0.037516	0.390231	0.171142	0.00979988	0.520403	0.402024	-0.146076	0.145658	0.432532	-0.0877343	0.0163772	0.422879	0.0584051	0.169174	0.0791225	-0.0157718	0.691251	0.581613	-0.021798	0.93203	0.514874			-0.0877343	0.0163772	0.422879
MEDN0415	-0.0823458	0.617706	0.868994	-0.121296	0.100523	1.00705	-0.215071	0.363746	0.788101	-0.334759	1.30155e-05	1.34374	-0.380325	0.00694685	1.07895	0.0434504	0.636252	0.794568	0.242886	5.5538e-06	1.42077	-0.262054	0.000157872	1.52745	-0.046569	0.298465	1.03051	0.0771644	0.364823	0.802529			0.242886	5.5538e-06	1.42077
MEDN0421	0.139027	0.000343276	1.34118	0.0814108	0.152023	0.563484	0.066005	0.0845735	0.380146	-0.108532	0.0043144	0.631697	-0.0516197	0.56046	0.420314	-0.0122162	0.849779	0.222759	0.0275096	0.367921	0.339822	-0.0913246	0.00547254	0.638267	0.0576285	0.429033	0.545822	0.126868	0.00125031	0.921772			0.0275096	0.367921	0.339822
MEDN0428	-0.0603248	0.909829	0.59253	-0.166453	0.225296	0.720663	-0.4283	0.00761555	1.00188	-0.27065	0.0316088	0.59893	-0.239858	0.340133	0.920829	0.0197028	0.366533	0.507645	0.209051	3.04784e-05	0.882578	-0.222793	0.00764332	0.910919	-0.0584889	0.859039	0.675343	0.0733261	0.139507	0.385678			0.209051	3.04784e-05	0.882578
MEDN0431	-0.178462	0.678806	0.701297	-0.161996	0.667646	0.655592	-0.386812	0.0174899	0.610125	-0.399187	0.00348874	0.793336	-0.36605	0.0295662	0.933029	0.0529956	0.319397	0.493803	0.16239	3.76859e-05	0.824571	-0.173735	0.00498737	1.08021	-0.0703345	0.735725	0.583753	-0.0442439	0.0742019	0.373235			0.16239	3.76859e-05	0.824571
MEDN0432	0.107411	0.137689	1.1311	-0.030683	0.34084	0.442826	-0.160334	0.115019	0.604166	-0.284249	0.000323024	1.43253	-0.24147	0.0420195	1.46195	-0.095067	0.668711	0.511781	0.232775	0.000255243	1.12879	-0.237416	0.000839294	1.7929	0.0309284	0.18034	0.337695	0.21817	0.00719118	0.464606			0.232775	0.000255243	1.12879
MEDN0434	0.00702712	0.118148	0.577966	-0.0463574	0.000606382	0.794973	-0.440449	0.000634379	0.910058	-0.205272	2.10727e-05	0.740744	-0.183903	0.0783454	0.884303	-0.0973693	0.226802	0.45175	0.131727	2.41239e-10	0.984947	-0.158315	0.000200334	1.04152	0.0140413	0.0808452	0.816289	0.0797549	0.399939	0.591343			0.131727	2.41239e-10	0.984947
MEDN0439	0.0523182	0.271963	0.508392	-0.148246	0.054429	0.658485	-0.144826	0.864828	0.624658	-0.140112	0.453552	0.299988	0.00473466	0.515699	0.884848	0.0466601	0.571059	0.535024	0.121521	0.00711886	0.577348	-0.113624	0.101918	0.761851	-0.0965468	0.286898	0.601155	0.10958	0.0602684	0.268174			0.121521	0.00711886	0.577348
MEDN0472	0.0251723	0.308297	1.80887	0.0112933	0.184344	1.26882	0.339977	0.00824152	1.18236	-0.629863	0.00750964	0.822159	-0.564502	0.326579	0.340081	0.315001	0.666716	0.735177	-0.0734306	0.626978	0.629907	-0.330665	0.143954	0.67022	-0.14149	0.948395	1.20972	-0.019295	0.577267	1.43142			-0.0734306	0.626978	0.629907
MEDN0478	0.107895	0.0190316	0.262712	0.103391	0.0145603	0.248408	0.00848862	0.944283	0.367912	0.0926946	0.0478613	0.476895	0.102663	0.0516336	0.428774	-0.0521257	0.574573	0.547514	-0.00591907	0.891494	0.281997	0.00330088	0.943288	0.239041	0.120708	0.00274968	0.103001	0.0835236	0.0872132	0.17874			-0.00591907	0.891494	0.281997
MEDN0494	0.0248578	0.787438	1.41443	0.103881	0.20282	0.831187	-0.0705692	0.687262	0.664329	-0.112904	0.0868717	0.370409	-0.22622	0.00996641	0.983261	-0.243361	0.0509689	0.881265	-0.00519065	0.865885	0.205455	-0.0410753	0.348252	0.816976	0.100494	0.174242	0.830465	0.0169851	0.824547	1.01759			-0.00519065	0.865885	0.205455
MEDN0499	-0.00080595	0.836819	0.3166	-0.047704	0.0758873	0.205743	-0.0266222	0.73649	0.357652	-0.0370841	0.141898	0.0736951	0.0207548	0.820196	0.310617	-0.0396348	0.464625	0.384257	-0.0102738	0.875023	0.21903	-0.0145663	0.547163	0.236116	-0.0624799	0.0175585	0.122835	-0.00625251	0.866494	0.131527			-0.0102738	0.875023	0.21903
MEDN0528	-0.0803713	0.0131089	0.919677	-0.298764	0.451472	0.654722	-0.350489	0.454479	0.833763	-0.183345	0.0013389	0.285038	-0.121313	0.0027466	0.917289	0.0961259	0.436331	0.912931	0.213181	0.747088	0.344613	-0.176816	0.167972	0.336376	-0.115968	0.048301	0.635438	0.0605279	0.0400995	0.458229			0.213181	0.747088	0.344613
MEDN0533	-0.0604302	0.733424	0.965397	-0.0723764	0.000162885	0.684454	-0.237863	0.00179615	0.796698	0.419089	0.0729222	0.523389	0.378523	0.0420195	0.631048	-0.170105	0.649775	0.314441	-0.0971953	0.0349946	0.335153	0.268095	0.920791	0.133603	0.0605973	0.0219464	0.686465	-0.10033	0.746169	0.778503			-0.0971953	0.0349946	0.335153
MEDN0536	-0.0773038	0.784615	1.10328	-0.391657	0.357393	1.20443	0.871649	0.0905166	1.18692	-0.397702	0.261907	1.35689	-0.254246	0.991765	1.41261	-0.0207901	0.14846	1.73625	0.199355	0.655455	0.339136	-0.377807	0.158822	0.220517	-0.524467	0.10719	1.11479	0.0544997	0.966467	0.932877			0.199355	0.655455	0.339136
MEDN0547	0.313067	0.000199856	1.76694	0.396413	6.60195e-05	1.0969	0.319407	0.00440862	0.894207	0.0947374	0.443845	0.717735	0.0171247	0.51985	0.374837	-0.0474747	0.882344	0.25686	-0.17435	0.0208351	0.538678	0.100342	0.587168	0.666338	0.342565	0.00063328	1.10855	0.169335	0.0568326	1.35925			-0.17435	0.0208351	0.538678
MEDN0551	0.344204	0.243525	0.827519	0.22199	0.840557	0.686878	0.513528	0.538332	0.689862	0.233189	0.478023	0.87155	0.26763	0.54352	0.419465	0.00925134	0.502023	0.684269	-0.214754	0.971072	0.87645	0.0502413	0.757208	0.815309	0.137778	0.940447	0.778527	0.177011	0.407533	0.879418			-0.214754	0.971072	0.87645
MEDN0555	-0.133102	0.791791	0.834864	-0.104534	0.19536	0.844184	-0.0719806	0.583548	0.822212	-0.258553	0.000319428	1.11416	-0.202551	0.134239	0.781526	0.0381121	0.795169	0.299407	0.122713	9.48529e-06	1.10439	-0.0856815	0.000259781	1.242	-0.0687397	0.420113	0.676609	-0.0337346	0.0630415	0.375007			0.122713	9.48529e-06	1.10439
MEDN0560	0.14293	0.570407	0.763392	-0.0844931	0.499662	0.620634	-0.319545	0.10169	1.09985	0.112938	0.927067	0.396251	0.140397	0.534381	0.890326	-0.109809	0.781487	0.900005	0.181701	0.0329769	0.686164	0.127882	0.974871	0.770316	0.112311	0.711889	0.773955	0.216487	0.845238	0.554367			0.181701	0.0329769	0.686164
MEDN0562_L	0.10813	0.123349	1.11985	0.0407757	0.31101	0.649543	-0.0243436	0.874549	0.490431	-0.166946	0.0543338	0.724277	-0.082724	0.642066	0.483778	0.0639213	0.489765	0.402212	0.0777499	0.483334	0.426711	-0.164363	0.0267216	0.691627	0.0376803	0.50543	0.565732	0.12945	0.161058	0.747036			0.0777499	0.483334	0.426711
MEDN0562_R	-0.114657	0.261206	0.627363	-0.0272115	0.576294	0.701978	-0.0847302	0.869369	0.361356	-0.0408357	0.805018	0.412779	-0.174092	0.255886	0.22027	0.0691987	0.978089	0.541792	0.0777276	0.635296	0.382818	-0.112178	0.55878	0.354393	-0.0155773	0.599332	0.623201	-0.045906	0.561744	0.435484			0.0777276	0.635296	0.382818
MEDN0576	0.763429	0.00384667	2.72519	0.398021	0.0171149	1.73272	0.996591	4.39425e-05	2.62858	-0.639817	0.98145	0.541583	-0.23816	0.13181	1.66465	-0.272652	0.346673	1.80124	-0.220478	0.0028128	1.58913	-0.440268	0.567187	1.29715	0.106594	0.748416	2.18031	0.545114	0.342792	2.47524			-0.220478	0.0028128	1.58913
MEDN0579	-0.0280107	0.60886	0.807899	-0.0274474	0.538869	0.696846	-0.244214	0.0801291	0.453528	0.117646	0.688637	0.146199	0.0479529	0.214014	0.760912	0.0774891	0.416912	0.536714	-0.0394047	0.872734	0.343656	0.0542762	0.841597	0.21975	-0.0187557	0.529381	0.556749	-0.0436854	0.690265	0.512189			-0.0394047	0.872734	0.343656
MEDN0589	1.04453	0.211769	1.56202	1.87116	0.00110589	1.81709	0.623341	0.000142447	1.52847	0.730012	0.147093	1.0276	1.13318	0.443615	1.27088	0.563352	0.764801	0.861452	-0.745753	0.000278878	1.37565	0.415576	0.0858117	0.910031	1.66853	0.0405673	1.8432	0.612546	0.884875	1.79152			-0.745753	0.000278878	1.37565
MEDN0593	0.370887	2.29128e-13	1.28539	0.503342	9.73413e-21	1.53329	-0.112292	0.453729	0.270032	0.338053	4.5279e-07	1.2032	0.213804	0.000235721	1.10873	-0.0903435	0.779248	1.5932	-0.156706	5.65816e-06	1.0162	0.187093	0.00928837	0.772634	0.512194	2.2921e-20	1.09811	0.227341	1.74236e-05	1.17777			-0.156706	5.65816e-06	1.0162
MEDN0602_L	0.903902	6.26237e-17	2.19977	1.59055	1.35376e-28	2.73607	0.0113607	0.25462	0.514436	1.07086	5.75069e-14	2.91112	0.62682	4.25556e-09	1.67484	-0.112897	0.786106	3.27185	-0.371066	3.46923e-08	2.23963	0.464641	1.60558e-05	1.64155	1.62766	9.57542e-32	2.00166	0.611035	3.19491e-06	2.13388			-0.371066	3.46923e-08	2.23963
MEDN0602_R	0.848781	5.41024e-17	2.0456	1.44485	9.39242e-29	2.48432	0.030243	0.329824	0.479203	0.922762	6.04584e-12	2.68717	0.597879	1.27289e-08	1.60899	-0.0478947	0.868892	3.12907	-0.336525	5.79099e-07	2.03	0.36536	0.000134083	1.4958	1.46476	3.54609e-32	1.78122	0.574079	8.73749e-07	1.95392			-0.336525	5.79099e-07	2.03
MEDN0604_L	0.0959018	0.60071	1.31153	0.0812431	0.414618	0.982046	0.640206	0.000305014	1.83133	-0.109431	0.0839986	1.14435	0.0354818	0.988552	1.46291	0.249999	0.148192	1.60092	-0.241502	0.0143827	1.22721	-0.0137174	0.643927	1.37129	-0.10975	0.289847	1.367	-0.0458672	0.800748	1.56339			-0.241502	0.0143827	1.22721
MEDN0604_R	0.0167822	0.455659	0.672243	0.0749625	0.162533	0.089552	-0.185697	0.100954	0.734245	0.113948	0.125462	0.236676	0.00636323	0.676393	0.902377	-0.121887	0.741934	0.9058	0.0413067	0.5764	0.452461	0.0897784	0.517954	0.719524	0.160906	0.0212684	0.286579	0.0361238	0.473394	0.277638			0.0413067	0.5764	0.452461
MEDN0621_L	-0.109832	0.756198	1.45852	-0.657407	0.215034	1.40564	-0.815149	0.61751	0.798047	-1.26765	7.42887e-06	2.08014	-1.17449	0.00111578	1.42952	1.02854	0.517733	1.1824	0.56025	9.09797e-06	2.00695	-0.899931	0.000138976	2.18051	-0.562191	0.455017	1.36136	0.2637	0.292526	1.28343			0.56025	9.09797e-06	2.00695
MEDN0621_R	-0.0527764	0.770023	1.24376	-0.33745	0.0912664	1.28462	-0.508564	0.304945	0.847231	-0.703705	5.93326e-06	1.87853	-0.687667	0.00217476	1.36309	0.443099	0.818918	0.975476	0.390362	8.72623e-07	1.87446	-0.543822	8.83415e-05	2.02809	-0.238845	0.354074	1.2502	0.19238	0.228757	1.09025			0.390362	8.72623e-07	1.87446
MEDN0647	0.0313846	0.980614	0.70335	-0.519041	0.000972433	1.33852	-0.412651	0.161	0.954849	-0.441785	0.00123812	1.17158	-0.111639	0.68101	0.878321	0.434027	0.437787	0.650827	0.456733	4.99147e-07	1.53206	-0.397193	0.00506924	1.1802	-0.437959	0.0134425	1.24366	0.299048	0.125135	0.789743			0.456733	4.99147e-07	1.53206
MEDN0656	-0.0240921	0.36634	0.374694	-0.041296	0.0898147	0.337411	0.0561091	0.273268	0.296483	-0.0568676	0.00693078	0.192449	0.000390213	0.901214	0.495195	0.0235089	0.771268	0.56368	-0.00398996	0.915111	0.24437	-0.0393126	0.0976663	0.308043	-0.0673436	0.00877994	0.362301	-0.0212963	0.585167	0.25206			-0.00398996	0.915111	0.24437
MEDN0658	-9.82697e-06	0.279688	0.8175	0.0210566	0.652646	0.147265	-0.238041	0.137387	0.785686	0.155631	0.381747	0.194837	-0.00371159	0.864402	1.09696	-0.252245	0.250048	0.990015	0.0447467	0.37152	0.457434	0.166496	0.691686	0.842318	0.151278	0.153002	0.41796	0.0247353	0.266336	0.382268			0.0447467	0.37152	0.457434
MEDN066	-0.521119	0.104153	1.02642	-0.370426	0.000777775	1.86511	-0.790928	0.00130724	1.83813	-0.812926	1.53961e-07	2.2308	-0.926282	0.00017153	2.00008	0.00766999	0.819668	1.00984	0.42891	1.75696e-13	2.72888	-0.29644	2.40631e-06	2.6932	-0.128997	0.113991	1.98151	-0.109995	0.26163	1.4618			0.42891	1.75696e-13	2.72888
MEDN0661	0.0904192	0.124196	0.417179	0.0372872	0.427232	0.217166	0.00152244	0.744409	0.403197	-4.92144e-05	0.799941	0.368066	0.0935991	0.0907609	0.318406	0.181679	0.0346808	0.356705	-0.0227982	0.354402	0.241355	-0.0383853	0.596152	0.20075	-0.00701533	0.954865	0.263045	0.0603056	0.477785	0.253823			-0.0227982	0.354402	0.241355
MEDN0662	-0.0361606	0.505051	0.569351	-0.0949121	0.0194753	0.738987	-0.0180622	0.899277	0.672597	-0.0842231	0.0112279	0.711485	-0.0573925	0.411347	0.333747	0.0236837	0.723451	0.425251	0.068292	0.014155	0.732864	-0.0733243	0.0161086	0.575502	-0.0926994	0.0103112	0.564968	0.00955256	0.816416	0.394183			0.068292	0.014155	0.732864
MEDN0685	0.0821322	0.96818	1.36878	0.0254005	0.432425	1.03794	0.871348	0.00147296	2.15232	-0.197856	0.040566	1.09071	-0.230321	0.952217	1.87549	0.189471	0.211076	2.42927	-0.24218	0.219746	0.612942	-0.114927	0.293673	0.640567	-0.222573	0.00350729	1.29552	-0.0576271	0.726485	1.28405			-0.24218	0.219746	0.612942
MEDN0729	0.584822	0.196181	1.41493	2.05133	0.210499	2.26126	0.820211	0.0183379	2.43288	1.17573	0.0749345	2.06162	0.40787	0.14758	2.40708	-0.817325	0.516196	1.14909	-1.83922	2.68139e-08	2.98883	1.31616	0.0595916	2.83371	1.724	0.681267	2.49173	-0.0592423	0.39167	2.05102			-1.83922	2.68139e-08	2.98883
MEDN0751	0.699206	3.30283e-13	1.86975	2.03272	6.8608e-25	2.81295	0.158762	0.145446	0.438025	1.36336	2.14127e-13	3.23266	0.407998	2.39448e-07	1.76208	-0.455937	0.70166	3.54524	-0.377803	1.63835e-07	2.36928	0.613634	2.40631e-06	1.58027	2.14134	1.26238e-28	1.93512	0.420916	0.000301824	1.91897			-0.377803	1.63835e-07	2.36928
MEDN0780	-0.862565	0.786714	2.0607	0.444925	0.629535	1.6377	-3.47536	3.17462e-05	2.51819	1.15258	0.739722	0.92166	0.168073	0.982878	1.92484	-0.2341	0.636687	1.95167	-0.503496	0.000280264	1.63201	0.7594	0.86557	1.55515	1.16191	0.276297	2.12108	-0.910575	0.426995	2.22081			-0.503496	0.000280264	1.63201
MEDN0816	-0.630713	0.0783068	1.31189	-0.232119	0.54784	0.919252	-0.705304	0.690646	0.184503	-1.08559	0.222386	0.682655	-0.949912	0.40663	0.663747	0.479528	0.116189	0.699864	0.0297866	0.330362	0.519251	-0.090739	0.157999	0.807753	-0.132101	0.780184	0.925611	-0.446552	0.0742019	0.801955			0.0297866	0.330362	0.519251
MEDN0818_L	0.0396691	0.636677	0.20059	0.316678	7.50061e-08	0.687606	-0.0410496	0.941719	0.380652	0.249663	3.11155e-05	0.936292	0.034818	0.629893	0.591765	-0.0539413	0.966274	1.19518	-0.104086	0.00284901	0.625993	0.200985	0.000855377	0.555031	0.368095	3.34782e-09	0.392011	-0.0235901	0.635776	0.40787			-0.104086	0.00284901	0.625993
MEDN0818_R	-0.0626608	0.251535	0.46543	-0.0779648	0.139	0.660697	-0.137286	0.0905166	0.637459	-0.133008	0.00165219	0.667719	-0.104168	0.0476287	0.746727	-0.0292179	0.755092	0.301418	0.106258	1.98995e-05	0.814741	-0.0885985	0.00275701	0.941587	-0.0413945	0.470492	0.609175	0.0106973	0.697258	0.362461			0.106258	1.98995e-05	0.814741
MEDN0826	-0.0649963	0.318798	1.23818	0.274539	0.0175226	0.807031	0.38583	0.00673846	1.03389	-0.261852	0.158877	0.725879	-0.207248	0.875838	0.85641	0.0369761	0.0591392	1.01159	-0.229656	0.192542	0.80067	0.0111171	0.689201	0.807747	0.142745	0.380921	1.07418	-0.171896	0.812631	1.17705			-0.229656	0.192542	0.80067
MEDN0827	-0.218148	3.21306e-06	1.37517	-0.363763	7.02619e-12	1.31351	-0.111871	0.610669	0.87209	-0.118988	0.0131839	0.791288	-0.0824066	0.315014	0.301268	-0.0404763	0.852299	0.745914	0.192297	1.0857e-05	0.970148	-0.107612	0.0256802	0.666571	-0.274397	6.52171e-09	1.17314	-0.0554784	0.20868	1.22314			0.192297	1.0857e-05	0.970148
MEDN091_a	-0.199803	0.680766	0.741068	-0.304582	0.00421703	0.954444	-0.577523	0.0215241	1.40481	-0.29903	0.0611371	1.37503	-0.457538	0.227338	1.68357	-0.383726	0.801383	0.669788	0.382734	3.75337e-06	1.49639	-0.19344	0.00427207	1.86057	0.0205253	0.12535	0.949813	0.079151	0.282037	0.565337			0.382734	3.75337e-06	1.49639
MEDN1003	-0.317461	4.01481e-06	1.66499	2.06965	9.25152e-09	1.43416	0.327084	0.867114	0.571806	-0.463494	0.00900269	0.528449	0.795684	0.0711147	0.946504	2.30674	0.636252	1.1037	0.197361	0.0621722	0.645052	-0.39294	0.638237	0.589464	1.76353	1.31562e-09	1.31754	-0.124563	0.00347774	1.47289			0.197361	0.0621722	0.645052
MEDN1005_L	-0.0129909	0.810236	0.538872	-0.0255927	0.249277	0.463774	0.0636876	0.0615707	0.336018	-0.07974	0.000415878	0.637436	-0.0849616	0.0335916	0.260661	0.073298	0.0979955	0.421222	0.0455422	0.0279189	0.562591	-0.0671257	0.00101112	0.336676	-0.0337768	0.0877907	0.354317	0.0149289	0.708604	0.329555			0.0455422	0.0279189	0.562591
MEDN1005_R	-0.0395745	0.843815	0.50672	-0.0117325	0.861088	0.493037	-0.0112905	0.973526	0.276185	-0.110223	0.0145413	0.60601	-0.128815	0.138015	0.304301	0.0538921	0.4954	0.337157	0.0771796	0.0405016	0.686993	-0.11329	0.00202126	0.566679	-0.0243876	0.576105	0.38513	0.0119395	0.668338	0.263898			0.0771796	0.0405016	0.686993
MEDN1006_L	-0.0142866	0.716744	0.513129	-0.0365087	0.134453	0.465257	0.0598355	0.0854921	0.328629	-0.0748829	0.00115098	0.60637	-0.0727787	0.0645673	0.237955	0.0647624	0.143382	0.443667	0.0433765	0.0415638	0.533941	-0.0647554	0.00198062	0.294701	-0.0453786	0.0349334	0.351369	0.012695	0.828248	0.327709			0.0433765	0.0415638	0.533941
MEDN1006_R	-0.0464211	0.795876	0.503414	-0.00981389	0.848012	0.48742	-0.0170453	0.941719	0.276793	-0.10213	0.0223677	0.591206	-0.132831	0.123429	0.301656	0.0571033	0.49146	0.349038	0.0747081	0.0472167	0.673083	-0.108294	0.00261469	0.556877	-0.0227002	0.578123	0.383615	0.0051853	0.75156	0.269749			0.0747081	0.0472167	0.673083
MEDN1022	-0.010071	0.813285	0.188929	-0.0158958	0.553182	0.151136	-0.0173144	0.855259	0.119908	-0.0230111	0.604218	0.0620326	0.00172691	0.787369	0.203127	0.0160386	0.879386	0.069338	0.00268468	0.752791	0.10682	-0.0126811	0.576512	0.0686821	-0.0209712	0.455017	0.116215	-0.00652481	0.961278	0.0887847			0.00268468	0.752791	0.10682
MEDN1023	-0.476691	0.245812	1.56319	0.0418933	0.27751	0.875756	-1.56542	0.00400221	1.33321	1.10229	0.103348	0.703296	0.368156	0.739987	0.791956	-0.363234	0.684114	0.829232	-0.443051	0.334989	0.770543	0.687632	0.36731	0.634934	0.613071	0.934183	1.16078	-0.599467	0.670864	1.3752			-0.443051	0.334989	0.770543
MEDN1035	0.272382	3.64002e-07	0.902842	0.48095	1.00348e-12	1.40766	-0.0395748	0.611771	0.5275	0.598278	2.03059e-11	1.58606	0.397189	5.29034e-06	1.24591	-0.0352296	0.98582	1.22459	-0.31616	4.39004e-08	1.50073	0.43569	1.53681e-05	0.999629	0.475417	9.81496e-12	1.14105	0.0690176	0.0962534	0.992116			-0.31616	4.39004e-08	1.50073
MEDN1041	-0.114085	0.922901	1.34137	-0.262828	0.110154	0.838358	-0.0111195	0.991281	0.595367	0.116632	0.229879	0.413759	0.488763	0.00938395	1.05647	0.0877055	0.688045	0.289074	-0.191403	0.687052	0.463415	0.31155	0.20436	0.286968	-0.283984	0.254573	0.79824	-0.191939	0.960211	1.09806			-0.191403	0.687052	0.463415
MEDN1052	0.161052	0.000180108	0.877843	0.139454	0.00649551	0.643361	-0.0855966	0.232565	0.192499	0.121309	0.0133366	0.332229	0.0390246	0.185055	0.896526	-0.0790545	0.732929	0.858947	-0.0158927	0.608814	0.337616	0.0283982	0.781866	0.574031	0.163534	0.00230694	0.425253	0.121636	0.00952235	0.564671			-0.0158927	0.608814	0.337616
MEDN1061_L	0.176687	0.572387	1.42633	0.236334	0.0456096	1.34494	0.432869	0.273787	1.16673	0.118591	0.028711	0.308682	0.0450286	0.267986	0.967841	-0.107148	0.641826	0.493638	-0.0855181	0.360902	1.14973	0.0319877	0.589383	0.246383	0.153133	0.318147	1.14723	0.0983438	0.931996	1.11549			-0.0855181	0.360902	1.14973
MEDN1061_R	-0.0496298	0.56098	1.16584	0.254856	0.539177	1.23461	0.456708	0.869369	0.212329	0.225641	0.829761	1.86239	-0.370133	0.352037	0.771084	-0.328224	0.672835	1.06402	-0.110602	0.502548	1.20667	0.21551	0.757208	1.52397	0.229351	0.618673	1.2973	-0.0987974	0.877136	1.39713			-0.110602	0.502548	1.20667
MEDN1069	0.207372	0.227683	1.15784	0.457129	3.91521e-06	1.22909	0.136098	0.148139	0.974914	0.21428	0.514022	0.657055	0.206082	0.988552	0.397079	0.00925876	0.617314	0.33202	-0.326187	4.10205e-05	0.979498	0.219727	0.0611516	0.530216	0.342678	0.00050165	1.26687	0.00882874	0.776666	1.24009			-0.326187	4.10205e-05	0.979498
MEDN1077_L	-0.1165	0.5765	0.752115	-0.247367	0.0265792	1.20566	-0.374722	0.365037	1.50586	-0.22725	0.0486969	1.43259	-0.338436	0.371606	1.44666	-0.239022	0.978526	0.703607	0.426636	5.39442e-06	1.54827	-0.273073	0.00414828	1.83361	-0.0284185	0.218469	1.31314	0.16875	0.364248	1.01132			0.426636	5.39442e-06	1.54827
MEDN1077_R	-0.311221	0.145879	1.45026	-0.24628	0.0434579	1.64381	-0.451722	0.952521	1.85105	-0.366565	0.158516	1.65718	-1.25932	0.0777222	1.6585	-0.67742	0.985437	1.09625	0.659595	0.000152491	1.74503	-0.310989	0.0228105	2.00851	0.192242	0.191159	1.87379	0.193226	0.961514	1.69816			0.659595	0.000152491	1.74503
MEDN1079	0.124978	0.0548721	1.47435	0.30797	2.90723e-05	1.34791	0.105483	0.0942545	1.00758	0.0355823	0.993185	0.414266	-0.0991914	0.378788	0.247992	-0.179321	0.103086	0.265146	-0.223476	6.05879e-05	0.858691	0.131801	0.0735182	0.210237	0.23538	0.00111532	1.36877	-0.013014	0.934745	1.45518			-0.223476	6.05879e-05	0.858691
MEDN1081_L	0.257451	3.98468e-05	0.898916	0.340729	1.07309e-07	1.16195	-0.0425934	0.173925	0.673667	0.810066	0.000136185	1.19295	0.674744	0.00151236	1.21044	0.0469457	0.617224	0.835798	-0.387499	0.000225477	1.17024	0.615067	0.0247437	0.809748	0.359879	3.20879e-06	1.00379	0.0249558	0.0827355	0.869268			-0.387499	0.000225477	1.17024
MEDN1081_R	0.0749476	0.497649	0.825177	-0.0147806	0.367534	0.503531	-0.106361	0.0095489	0.75648	0.601687	0.000367909	0.844672	0.635866	0.000228502	1.85615	0.334309	0.0691047	0.706258	-0.224528	0.000812216	0.97255	0.480805	0.0347139	0.991075	0.0215655	0.874156	0.560714	-0.0550681	0.765649	0.678909			-0.224528	0.000812216	0.97255
MEDN1082	-0.00803968	0.998994	0.532447	0.262579	0.00489688	1.02908	-0.0586831	0.886047	0.531608	0.162198	0.0735573	1.10873	0.0703391	0.497862	0.374339	-0.0177484	0.958155	0.879528	-0.145243	0.00839349	0.699279	0.225828	0.00123171	0.825969	0.276992	0.00305397	0.990438	-0.0833819	0.443374	0.986633			-0.145243	0.00839349	0.699279
MEDN1083	0.28381	4.09665e-13	1.49121	0.382097	2.16842e-17	1.3193	0.146293	0.010643	0.745637	0.123101	0.000995215	0.765212	0.0971405	0.00940333	0.42636	-0.032595	0.743001	0.928177	-0.136823	5.67451e-06	0.97427	0.0848441	0.0138641	0.558105	0.336218	2.31323e-14	1.15327	0.162564	0.000457894	1.27485			-0.136823	5.67451e-06	0.97427
MEDN109_a	0.0476878	0.460657	0.79507	0.0267329	0.676178	0.940805	0.168597	0.379098	1.2531	0.00654499	0.927067	0.757108	0.275733	0.104833	1.39184	0.48237	0.0860496	1.28006	-0.0365903	0.555525	0.822707	-0.103042	0.801207	0.626508	-0.138616	0.686742	0.995348	0.0183895	0.795696	0.874018			-0.0365903	0.555525	0.822707
MEDN109_b	-0.232348	0.674657	1.34491	-0.16981	0.367111	1.48713	-0.236853	0.923388	1.27892	-0.309357	0.229879	1.6173	-0.324744	0.900894	1.28377	0.174432	0.164115	0.804763	0.476583	0.00815311	1.47365	-0.348404	0.0440061	1.55163	-0.127446	0.282244	1.4561	0.118736	0.711655	1.3144			0.476583	0.00815311	1.47365
MEDN1098	-0.14613	0.593462	0.465971	-0.158866	0.294764	0.571234	-0.161909	0.610953	0.17891	-0.0918608	0.760552	0.737203	-0.200339	0.315258	0.363609	-0.204181	0.300407	0.2211	0.0493617	0.975377	0.609203	-0.0516361	0.981603	0.757937	-0.0978724	0.417759	0.529032	-0.0863597	0.739624	0.428689			0.0493617	0.975377	0.609203
MEDN1104_L	-0.149783	0.481902	0.414981	-0.493373	0.0201539	0.954803	-0.316976	0.986484	0.495495	-0.284548	0.00659625	1.13264	-0.197095	0.324621	0.570157	-0.0654912	0.856085	0.635449	0.39925	0.00724482	1.2689	-0.263711	0.00428087	1.18363	-0.355366	0.0146277	0.846303	0.12634	0.829513	0.796529			0.39925	0.00724482	1.2689
MEDN1104_M	-0.430377	0.102587	1.21991	-0.310124	0.0601919	1.41435	-0.687421	0.718579	0.795151	-0.257404	0.0432389	1.59724	-0.999476	0.102738	0.757048	-0.453266	0.360157	0.527712	0.642909	0.00304048	1.24075	0.0377437	0.00610117	1.4288	0.0698817	0.0286089	1.30617	0.102319	0.821107	1.18949			0.642909	0.00304048	1.24075
MEDN1104_R	-0.566038	0.639374	0.738736	-0.374399	0.165373	1.00449	-0.343412	0.857434	0.282267	-0.0226268	0.0290911	1.76451	-0.867947	0.0768728	0.677579	-0.186915	0.757235	1.0379	0.28829	0.0296658	1.47221	0.0350087	0.0322607	1.67848	-0.149678	0.167163	1.09878	-0.235903	0.816222	1.28807			0.28829	0.0296658	1.47221
MEDN1112	0.0373237	0.193553	0.837783	0.0612721	0.058417	0.456707	0.00250532	0.913564	0.315038	-0.0373439	0.114085	0.179647	-0.037665	0.441897	0.268335	-0.032563	0.610079	0.120279	-0.0191618	0.575448	0.19586	-0.001345	0.892806	0.328368	0.0455168	0.149619	0.461705	0.0194055	0.480601	0.610966			-0.0191618	0.575448	0.19586
MEDN1126	-0.328326	0.165423	1.45668	-0.250311	0.0544696	1.65882	-0.458206	0.986587	1.86159	-0.367111	0.132402	1.67642	-1.26546	0.0745098	1.67751	-0.659398	0.922322	1.10299	0.658872	0.000149948	1.75202	-0.311803	0.0206619	2.02307	0.185295	0.219633	1.8821	0.181217	0.947212	1.70052			0.658872	0.000149948	1.75202
MEDN1148	0.0380007	0.183785	0.816896	0.0600936	0.0562366	0.436767	-0.000239578	0.958929	0.265085	-0.0367085	0.120834	0.1591	-0.0310376	0.509893	0.287512	-0.0298438	0.676368	0.15433	-0.0175316	0.626978	0.193854	-0.00195244	0.855218	0.32368	0.0455801	0.132448	0.43453	0.0208283	0.458515	0.593874			-0.0175316	0.626978	0.193854
MEDN1162	-0.236065	0.249059	0.946722	-0.230491	0.195647	1.70142	-0.379849	0.121341	0.925317	-0.447482	0.000336114	2.12674	-0.579534	0.00899736	1.188	-0.184189	0.801383	1.27507	0.41561	1.43527e-05	2.44761	-0.35743	0.000987832	2.29346	-0.074107	0.606477	1.74654	0.0749465	0.699839	1.54266			0.41561	1.43527e-05	2.44761
MEDN1183	0.506641	2.1638e-09	1.52522	0.905071	7.72078e-19	2.06457	-0.197347	0.283377	0.723029	0.623975	8.48823e-12	1.64331	0.338801	0.000328112	0.997564	-0.106185	0.508652	1.78191	-0.452125	3.25106e-09	1.51481	0.413764	6.41885e-06	0.882092	0.828299	9.4378e-20	1.70394	0.21767	0.0230577	1.64372			-0.452125	3.25106e-09	1.51481
MEDN1200	-0.677327	0.409905	1.98104	0.375622	0.0449447	1.50844	-0.494348	0.00449468	1.47948	-1.07515	0.385769	1.22092	-1.30963	0.98133	1.20112	-0.322223	0.261242	1.5029	-0.46852	0.108768	1.20327	0.237915	0.892447	1.37923	0.349915	0.557202	1.82223	-0.761222	0.963077	1.99882			-0.46852	0.108768	1.20327
MEDN1206	0.40631	0.0396857	2.31363	-0.432249	0.0572566	1.6175	0.440012	0.00010027	2.62234	-0.603476	0.097958	1.16267	0.273719	0.765468	1.89272	-0.448207	0.168078	2.19122	0.136323	0.000590003	1.52317	-0.568223	0.637014	1.5964	-0.670361	0.697669	2.13133	0.407805	0.845761	2.37937			0.136323	0.000590003	1.52317
MEDN1224	0.0345308	0.2234	0.259068	0.0232347	0.37139	0.166314	-0.0390809	0.333969	0.265313	0.00359121	0.949553	0.124452	0.0208727	0.540808	0.261104	-0.0681626	0.0860496	0.284272	0.00432837	0.773403	0.150163	0.00776583	0.77218	0.170383	0.0398287	0.0721026	0.0881675	0.0299056	0.310981	0.118984			0.00432837	0.773403	0.150163
MEDN124	0.076467	0.712058	1.29218	-0.181946	0.8735	0.965586	0.373112	0.00191873	1.56874	-0.262156	0.196342	0.635201	-0.0690107	0.952217	1.3114	0.0614649	0.291548	1.64071	-0.0243533	0.0724644	0.701062	-0.197117	0.708022	0.911525	-0.350587	0.0625781	1.21928	0.0481695	0.833554	1.25623			-0.0243533	0.0724644	0.701062
MEDN1241	1.06185	7.99854e-18	2.45247	2.27176	1.14646e-29	3.32777	0.271655	0.00953385	0.596399	1.36705	3.08911e-15	3.38728	0.571191	5.66302e-08	1.83187	-0.428092	0.50606	3.83957	-0.450952	2.80135e-09	2.60285	0.489948	2.40631e-06	1.73329	2.31986	2.79895e-33	2.38716	0.727575	8.63227e-06	2.39528			-0.450952	2.80135e-09	2.60285
MEDN1246	0.0610208	0.0109958	0.305693	0.0581445	0.0217015	0.435097	0.1066	0.00731142	0.682518	0.0327355	0.129427	0.332827	0.0953605	0.00149583	0.789474	0.0626733	0.222002	0.603552	-0.0696332	0.000183065	0.558711	0.0148424	0.57679	0.564424	0.00978942	0.675294	0.556517	0.0116807	0.736621	0.500785			-0.0696332	0.000183065	0.558711
MEDN1247	0.411731	6.79488e-13	1.38057	0.514673	6.67285e-16	1.38362	-0.0677455	0.991774	0.655796	0.245567	3.03923e-05	1.14794	0.20306	0.000220637	0.831592	-0.0267318	0.976041	1.26676	-0.108671	0.000146526	0.998225	0.134348	0.102483	0.774689	0.507229	7.03863e-14	1.10537	0.285667	4.56923e-05	1.22704			-0.108671	0.000146526	0.998225
MEDN1265_L	0.324839	1.43334e-06	0.769454	0.323328	8.06199e-06	0.972996	0.160164	0.0568061	0.509411	0.285874	4.39377e-07	1.02775	0.312595	4.78839e-06	0.728044	-0.0912035	0.343457	0.710745	-0.174359	5.33991e-05	1.1873	0.141516	0.0108712	0.739911	0.298799	2.73085e-05	0.845749	0.179399	0.0630415	0.857639			-0.174359	5.33991e-05	1.1873
MEDN1265_R	0.0525233	0.380982	0.504724	-0.0184798	0.771968	0.660921	-0.00861005	0.916023	0.542839	-0.0490827	0.564837	0.37218	0.0515172	0.202102	0.540302	0.0652647	0.996783	0.337953	-0.00250785	0.408298	0.623863	-0.0740062	0.79773	0.406014	-0.0728336	0.765765	0.734528	0.040617	0.766734	0.604622			-0.00250785	0.408298	0.623863
MEDN1267_L	-0.0893751	0.169094	0.576333	-0.0486158	0.433934	0.665451	-0.137415	0.0735912	0.688044	-0.112579	0.0685484	0.204554	-0.0742861	0.496617	0.401717	-0.00817095	0.871993	0.0718255	0.0726348	0.0891894	0.599532	-0.0770789	0.311135	0.364939	-0.0531942	0.516177	0.65818	-0.0293585	0.707985	0.57655			0.0726348	0.0891894	0.599532
MEDN1267_R	0.0326654	0.648821	0.273971	-0.0784669	0.417537	0.498738	-0.0625129	0.820795	0.420022	-0.0320928	0.983478	0.171629	0.0370371	0.543403	0.515376	-0.00220673	0.865472	0.533871	0.0412801	0.772793	0.466197	-0.0418016	0.764774	0.37828	-0.100747	0.180675	0.624499	0.0487394	0.711309	0.436318			0.0412801	0.772793	0.466197
MEDN1269	-0.0946602	0.153325	0.187722	-0.00747503	0.733321	0.38826	-0.177301	0.00633324	0.251273	-0.0922627	0.0221454	0.250772	-0.137653	0.0525872	0.467196	-0.109499	0.211363	0.0956616	0.0235284	0.460685	0.353618	0.0114479	0.946856	0.294052	0.0132136	0.966886	0.457632	-0.0613476	0.459138	0.436481			0.0235284	0.460685	0.353618
MEDN1270	-0.0384539	0.642056	0.186248	0.0278919	0.708292	0.42385	-0.11722	0.0801011	0.108231	-0.0612937	0.202754	0.43442	-0.0743993	0.335018	0.361881	-0.119284	0.134957	0.111235	-0.0143497	0.706126	0.328791	0.0363362	0.501929	0.376343	0.0385129	0.578506	0.425199	-0.0383301	0.670693	0.471493			-0.0143497	0.706126	0.328791
MEDN1272_L	0.0556916	0.5765	0.618892	0.031209	0.716092	0.456823	-0.032395	0.938084	0.61945	0.131647	0.0103383	0.754131	0.186658	0.00851426	0.772496	0.0205241	0.827382	0.767374	-0.0107725	0.687677	0.58217	0.0382401	0.412477	0.715081	0.0565437	0.484342	0.46586	0.0386953	0.829391	0.64992			-0.0107725	0.687677	0.58217
MEDN1272_R	0.0682546	0.518877	0.711594	0.0401559	0.554588	0.522586	-0.0249305	0.964787	0.775264	0.115168	0.0152508	0.806603	0.197754	0.00226515	0.778583	0.0737898	0.447192	0.846565	0.0245292	0.945421	0.646006	0.0262542	0.400296	0.75911	0.073776	0.269833	0.532786	0.0679854	0.682074	0.762328			0.0245292	0.945421	0.646006
MEDN1274_L	-0.0337818	0.303309	0.78965	-0.0699504	0.131557	0.734975	-0.118635	0.144181	0.820922	-0.0125861	0.75803	0.280196	0.036576	0.739268	0.373716	-0.0238148	0.845449	0.092906	0.05617	0.193768	0.662791	-0.020021	0.795914	0.431765	-0.0429278	0.248743	0.723347	0.00455437	0.821107	0.754527			0.05617	0.193768	0.662791
MEDN1274_M	-0.054382	0.472981	0.550982	0.0654682	0.437614	0.603654	0.0423448	0.287281	0.804172	0.00831129	0.92836	0.288334	0.0621223	0.31291	1.17753	0.129457	0.196336	0.644495	-0.125191	0.00359825	0.767432	0.0643186	0.305338	0.789283	-0.019546	0.602875	0.788093	-0.110219	0.0924134	0.650648			-0.125191	0.00359825	0.767432
MEDN1274_R	-0.0667862	0.348114	0.761313	0.0328362	0.794726	0.730228	-0.0345078	0.960544	0.879206	0.0299041	0.887955	0.475115	0.0879354	0.215864	1.30564	0.119296	0.334878	0.702788	-0.125855	0.0275337	0.821155	0.0792739	0.26221	0.973744	-0.0449135	0.491391	0.857804	-0.120452	0.121591	0.752403			-0.125855	0.0275337	0.821155
MEDN1277_L	-0.0993134	0.740973	0.56488	0.209222	0.0226348	0.822072	0.079771	0.530799	0.77733	0.0540923	0.611209	0.957149	0.066775	0.608579	1.00813	0.0929661	0.724684	0.52003	-0.191654	0.00727182	0.808975	0.184855	0.0617325	1.19891	0.136963	0.167646	0.790426	-0.180308	0.275664	0.780537			-0.191654	0.00727182	0.808975
MEDN1277_R	-0.214924	0.123536	0.826225	0.0740233	0.706014	0.732619	-0.0384722	0.737613	0.820094	-0.0290197	0.451338	0.605462	-0.0153454	0.922725	0.967441	0.0878541	0.756859	0.536342	-0.125234	0.345948	0.616847	0.132459	0.468694	0.960582	0.0120932	0.832351	0.685312	-0.236213	0.11117	0.751472			-0.125234	0.345948	0.616847
MEDN1279	0.20363	2.96009e-05	0.39526	0.301347	3.70322e-09	0.977133	-0.00369107	0.923388	0.500493	0.283344	1.67933e-08	1.60615	0.276839	7.97442e-07	0.901523	-0.0609671	0.469346	1.16879	-0.18417	1.14995e-06	1.17323	0.202098	9.07229e-06	1.17594	0.294565	7.36189e-10	0.734284	0.0718114	0.279091	0.786279			-0.18417	1.14995e-06	1.17323
MEDN1282_L	0.020362	0.913467	1.1979	-0.0415612	0.294657	0.889392	-0.000866894	0.864828	0.971514	0.0911791	0.126241	0.481492	0.220324	0.00144411	0.989376	0.11213	0.198029	0.528405	-0.0109521	0.968905	0.688227	0.0477106	0.555764	0.687708	-0.0447003	0.21731	0.83217	0.0102608	0.974058	1.05169			-0.0109521	0.968905	0.688227
MEDN1282_R	-0.00802185	0.893119	1.35834	-0.0720787	0.131079	1.05727	-0.0117105	0.952521	1.14888	0.0814202	0.147093	0.4264	0.202437	0.00124981	1.00292	0.122896	0.144221	0.549456	0.000416968	0.868183	0.748397	0.043596	0.580263	0.643111	-0.0706634	0.101232	0.987148	-0.0061433	0.975375	1.20671			0.000416968	0.868183	0.748397
MEDN1284_L	0.0542224	0.660228	1.3752	-0.196438	0.00980899	1.16488	-0.0496374	0.820795	0.956489	0.0795347	0.667171	0.21821	0.403149	0.0598747	1.0174	0.112493	0.146906	0.756967	0.00569841	0.128611	0.601075	0.0781784	0.637316	0.557217	-0.189369	0.00671159	1.04406	0.0464376	0.9344	1.24075			0.00569841	0.128611	0.601075
MEDN1284_R	-0.00431053	0.460657	1.50334	-0.129056	0.0261163	1.22697	-0.0331928	0.831592	1.15873	0.0817942	0.986923	0.260862	0.364866	0.0571797	1.28907	0.18653	0.164123	0.972224	-0.0318758	0.621785	0.691042	0.0828041	0.974274	0.735896	-0.167901	0.0061363	1.11182	-0.0207616	0.754161	1.29929			-0.0318758	0.621785	0.691042
MEDN1285	0.0871516	0.146583	0.362483	0.132327	0.069801	0.459746	-0.126805	0.0192614	0.361635	0.108556	0.0256842	0.905119	0.0974939	0.0486191	0.694441	-0.0839247	0.348892	0.716779	-0.0702683	0.204557	0.614614	0.0920612	0.0298115	0.705716	0.142684	0.0122908	0.406056	0.0325929	0.573414	0.585631			-0.0702683	0.204557	0.614614
MEDN1287_L	-0.132119	0.104773	0.984954	-0.0579403	0.226234	1.00562	-0.0772091	0.315874	1.10139	-0.136876	0.104124	0.342775	-0.161794	0.324367	0.454067	0.0383645	0.840159	0.396542	0.0584814	0.241939	0.709964	-0.0990372	0.25951	0.22096	-0.095023	0.168049	0.967963	-0.0703919	0.482427	0.833282			0.0584814	0.241939	0.709964
MEDN1287_R	-0.137202	0.106676	1.05091	-0.0575933	0.250071	1.03169	-0.0831029	0.370308	1.16854	-0.126587	0.107104	0.256628	-0.141725	0.440838	0.574192	0.0361117	0.822893	0.438221	0.0370375	0.407557	0.719804	-0.072676	0.422165	0.195019	-0.0983214	0.171375	0.997948	-0.086562	0.422076	0.87566			0.0370375	0.407557	0.719804
MEDN1288	0.0918544	0.243022	0.844904	0.0193568	0.345774	0.258714	0.0700241	0.185864	0.226152	0.00997646	0.954194	0.213575	0.0509468	0.790644	0.539451	-0.130156	0.286291	0.381682	0.0318302	0.736887	0.0923462	0.0372381	0.888758	0.399599	0.0467135	0.189894	0.189906	0.0909833	0.344588	0.303859			0.0318302	0.736887	0.0923462
MEDN129	0.572763	0.240875	1.44571	2.07226	0.265086	2.27009	0.817321	0.00927444	2.49242	1.16614	0.097958	2.02641	0.381905	0.13264	2.46568	-0.810959	0.510916	1.29317	-1.83239	3.86876e-08	3.01701	1.31543	0.0585854	2.87394	1.74744	0.655814	2.51433	-0.0699326	0.356048	2.10804			-1.83239	3.86876e-08	3.01701
MEDN1299_L	-0.00888642	0.665474	0.538966	-0.00657841	0.758118	0.533569	0.181818	9.85817e-05	0.963553	-0.0631217	0.0125456	0.448432	-0.0233992	0.496617	0.829639	0.0866168	0.138866	0.955051	-0.055959	0.0483009	0.533901	-0.0232917	0.488081	0.471042	-0.0682961	0.0494454	0.715291	-0.0373492	0.324575	0.610756			-0.055959	0.0483009	0.533901
MEDN1299_R	-0.124113	0.774672	0.616982	-0.0932004	0.461934	0.191446	0.00210546	0.471363	1.12442	-0.0441243	0.453401	0.420657	0.0638867	0.674954	1.11104	0.281688	0.14846	1.2516	-0.102508	0.377981	0.506898	0.0189133	0.589383	0.416267	-0.186698	0.0702169	0.338386	-0.15342	0.659955	0.42054			-0.102508	0.377981	0.506898
MEDN1311	0.164778	0.046122	0.953029	0.130699	0.144425	0.875408	0.381359	4.37291e-05	1.22934	0.224105	0.135932	0.340486	0.312403	0.0170203	1.31985	0.159771	0.153247	1.02783	-0.209612	0.00378775	0.872048	0.167602	0.440248	0.838388	0.0381837	0.979183	1.02522	0.0269218	0.707985	1.02779			-0.209612	0.00378775	0.872048
MEDN1312	0.0207245	0.485291	0.700753	-0.143207	0.426753	0.664356	-0.128915	0.604133	0.438326	-0.185889	0.815425	0.410415	-0.0401077	0.290244	0.604057	0.153355	0.879386	0.4614	0.0049457	0.388445	0.200616	-0.141119	0.48821	0.41734	-0.187785	0.109844	0.680295	0.0192112	0.837591	0.554921			0.0049457	0.388445	0.200616
MEDN1320	0.131568	0.459161	0.885042	-0.0657306	0.66123	0.575769	-0.130461	0.645062	0.635574	-0.197174	0.00767113	1.24004	-0.152892	0.339752	1.16054	-0.126128	0.881527	0.321753	0.212459	0.0011784	1.04454	-0.214374	0.00210244	1.5561	-0.00417374	0.940447	0.406598	0.225354	0.0733617	0.245836			0.212459	0.0011784	1.04454
MEDN1338	1.87347	1.12316e-05	2.04178	1.79109	0.000142409	1.81196	0.720933	0.0353655	1.95923	-0.0395441	0.0971091	0.802962	0.530851	0.000659006	1.31717	0.695288	0.14528	0.891534	-1.45656	7.38445e-06	1.51126	0.0179502	0.118096	1.15898	1.42685	0.084669	2.07853	1.25674	0.168888	2.16871			-1.45656	7.38445e-06	1.51126
MEDN1409	0.131767	0.0991391	1.26278	0.188824	0.00639385	0.87908	0.00721728	0.86485	0.839911	0.0417775	0.865403	0.237636	-0.0195899	0.67578	0.463996	-0.0734824	0.794747	0.431764	-0.113726	0.0767989	0.424299	0.0881355	0.960151	0.306791	0.150183	0.0587367	0.926449	0.0468217	0.573152	1.05702			-0.113726	0.0767989	0.424299
MEDN1410	0.0658879	0.296559	1.03966	0.0825213	0.0242254	0.417657	0.0547809	0.471363	0.0573894	-0.041528	0.350658	0.357448	-0.0843935	0.0985465	0.635711	-0.108457	0.136663	0.386503	0.0199882	0.721362	0.103637	-0.0271531	0.52388	0.561258	0.0811487	0.0262378	0.368304	0.0636	0.360128	0.636411			0.0199882	0.721362	0.103637
MEDN1413	0.420796	0.0127145	2.29343	0.536325	1.07128e-05	2.1526	1.24396	6.2553e-07	2.9344	0.547201	0.0853708	0.605428	0.502177	0.114656	2.36062	0.0710402	0.0860496	1.79019	-0.73627	2.62433e-08	2.19495	0.394377	0.0847743	1.77844	0.238131	0.0662969	2.50779	0.0366173	0.911033	2.47196			-0.73627	2.62433e-08	2.19495
MEDN1426	0.616736	1.1008e-11	2.15086	1.95963	1.05646e-21	2.79033	-0.179489	0.380232	0.854137	1.31141	8.28158e-14	2.45063	0.379501	1.68944e-05	1.38965	-0.200013	0.735394	2.66733	-0.739241	7.32652e-09	2.05046	0.785863	4.78098e-06	1.33927	1.86565	1.00603e-22	2.2358	0.214609	0.00207007	2.25415			-0.739241	7.32652e-09	2.05046
MEDN1483	-4.48104	0.298263	0.744951	-0.358132	0.532084	0.704032	-3.95539	0.90409	0.612375	-0.304945	0.720503	0.423334	-3.9052	0.0452757	1.0703	-1.316	0.69876	0.308605	-0.598892	0.21868	0.574393	0.694677	0.377394	0.439043	1.12415	0.693891	0.742878	-2.12109	0.776906	0.537337			-0.598892	0.21868	0.574393
MEDN1485_L	0.0534448	0.301527	0.469562	0.0283547	0.47235	0.477224	-0.0246014	0.887149	0.607463	0.0551457	0.101416	0.542224	0.100293	0.0311	0.400503	-0.0229259	0.806253	0.359324	-0.00899454	0.590346	0.574901	0.0232917	0.403344	0.508852	0.0398369	0.3584	0.428215	0.0378476	0.645003	0.492527			-0.00899454	0.590346	0.574901
MEDN1485_R	-0.0403337	0.248222	0.775839	-0.0651557	0.151793	0.734825	-0.130408	0.103342	0.817703	-0.0274092	0.532271	0.265468	0.0272132	0.715758	0.388707	-0.0136236	0.930253	0.0830943	0.0639221	0.119206	0.686623	-0.0204533	0.861262	0.433275	-0.0395676	0.29062	0.728962	0.00380831	0.837591	0.763299			0.0639221	0.119206	0.686623
MEDN1486	0.33716	0.000242104	1.47496	0.521917	8.90894e-08	1.47711	0.48443	2.28745e-05	1.45901	0.221366	0.00417649	0.665259	0.213172	0.0216103	0.7806	0.094256	0.4954	0.207135	-0.365554	8.13139e-08	1.2151	0.207089	0.00411101	0.767418	0.387925	0.000131597	1.57243	0.103552	0.574546	1.53346			-0.365554	8.13139e-08	1.2151
MEDN1554	0.128037	0.00226984	0.679683	0.0804174	0.0044262	0.498904	-0.207605	0.962323	0.885252	0.134281	1.11134e-08	0.748866	0.0758208	6.3903e-05	0.834106	-0.0726481	0.535848	1.27138	0.0813838	0.460685	0.283773	-0.0405946	0.021177	0.118771	0.195071	3.50098e-05	0.439785	0.147531	0.0552529	0.389892			0.0813838	0.460685	0.283773
MEDN1566_L	0.163067	0.140275	0.718211	0.192892	0.353194	0.753075	0.478035	7.48706e-05	1.45073	0.0926079	0.374168	0.299259	0.181123	0.0256664	1.58373	0.237436	0.248933	1.30579	-0.211864	0.00253755	0.923803	0.0942911	0.364722	1.02257	0.0514203	0.588088	1.03222	0.0244059	0.951189	0.965313			-0.211864	0.00253755	0.923803
MEDN1566_R	0.0378907	0.239507	0.692413	0.0133814	0.635938	0.208321	-0.0171306	0.82772	0.251437	0.0589084	0.739722	0.288115	0.00992545	0.747287	0.736045	-0.088043	0.891366	0.522532	0.00319546	0.958106	0.247831	0.104873	0.570725	0.698875	0.0585329	0.444827	0.257889	0.0319776	0.389527	0.29114			0.00319546	0.958106	0.247831
MEDN1581_L	0.230173	0.00645928	1.54406	0.29647	0.000705699	0.997539	0.376868	0.00019459	0.996205	0.0674698	0.518196	0.736333	0.00972723	0.677669	0.154219	0.0389419	0.623103	0.207677	-0.17276	0.00839084	0.598149	0.0685819	0.587694	0.552936	0.220003	0.0195813	1.06879	0.0996987	0.298476	1.26451			-0.17276	0.00839084	0.598149
MEDN1581_R	0.913089	0.406009	0.887483	0.111795	0.340037	0.870739	0.0457807	0.454526	0.132539	1.12346	0.023556	0.862153	1.56817	0.0696789	1.04102	-0.17645	0.976041	0.137654	-0.688485	0.313085	1.16696	0.903922	0.206201	0.590874	0.102676	0.446643	0.4561	0.506477	0.830265	0.629514			-0.688485	0.313085	1.16696
MEDN1600	0.123778	0.000375239	0.289818	0.0993236	0.00735325	0.580243	-0.0129818	0.648393	0.555297	0.129665	0.000126167	0.913495	0.186504	9.02364e-06	0.787431	0.0235728	0.821925	0.371592	-0.0935151	0.000938812	0.815805	0.0901879	0.0086849	0.930367	0.0768699	0.0365766	0.600969	0.0505503	0.241289	0.607466			-0.0935151	0.000938812	0.815805
MEDN1604	0.361793	3.80769e-05	2.19324	0.476478	2.12442e-07	1.74165	0.15756	0.0534147	1.13411	0.0797334	0.868723	0.113217	-0.0425209	0.640092	0.733322	-0.219287	0.111885	0.720578	-0.253508	0.000702036	0.901288	0.0926142	0.5085	0.351531	0.391836	6.56015e-06	1.72044	0.174394	0.0716576	1.91968			-0.253508	0.000702036	0.901288
MEDN1620	-0.0149189	0.571379	0.668118	-0.207747	0.0276757	0.746544	-0.0871045	0.446055	0.593075	-0.166452	0.00865132	0.774718	-0.0684288	0.25091	0.229472	0.139514	0.961939	0.375912	0.129258	0.0301827	0.724707	-0.168603	0.00828449	0.665737	-0.197702	0.0221661	0.57396	0.0611554	0.839923	0.398998			0.129258	0.0301827	0.724707
MEDN1640	0.0133982	0.764219	0.627508	-0.0593817	0.20282	0.681651	0.0582638	0.380183	0.662382	-0.0409739	0.311828	0.533587	0.0241939	0.662761	0.338111	0.0315328	0.801383	0.461666	0.0523154	0.122303	0.539621	-0.064887	0.0854865	0.403872	-0.0693917	0.0892337	0.538739	0.0395783	0.458515	0.439464			0.0523154	0.122303	0.539621
MEDN1648	0.165874	0.186839	1.02638	0.246526	0.00289664	1.23353	0.254218	0.00396417	1.46834	0.0674537	0.196985	0.676388	0.132876	0.41813	1.2444	0.0606026	0.88712	1.04479	-0.189836	7.67203e-06	1.05781	0.094251	0.0826142	1.23056	0.153007	0.172943	1.43392	0.0373904	0.718952	1.40536			-0.189836	7.67203e-06	1.05781
MEDN1651_L	0.345145	0.000317374	1.51485	0.549354	5.95097e-08	1.50183	0.497595	3.35704e-05	1.47298	0.226393	0.00515508	0.654868	0.210332	0.0287144	0.783507	0.0885836	0.49146	0.201762	-0.382436	7.49411e-08	1.22257	0.212713	0.00411101	0.756931	0.410925	9.39997e-05	1.59961	0.10333	0.623372	1.57133			-0.382436	7.49411e-08	1.22257
MEDN1651_M	0.292708	0.00244784	1.14854	0.44289	0.000315406	1.15036	0.494026	0.000364606	1.70275	0.0555064	0.360875	0.556565	0.157545	0.00813024	1.27807	0.298393	0.100081	0.697877	-0.304847	0.000867083	1.12233	0.0834844	0.424308	0.989858	0.270541	0.0933936	1.3993	0.0915705	0.369718	1.30598			-0.304847	0.000867083	1.12233
MEDN1651_R	0.372668	0.00111392	1.10281	0.467011	0.00028527	1.01782	0.506727	0.00101442	1.36937	0.123907	0.125637	0.658423	0.265752	0.00351433	0.975645	0.334164	0.0914416	0.389327	-0.263245	0.00500653	1.00915	0.0856204	0.270904	0.849768	0.317158	0.0307159	1.18974	0.17942	0.213347	1.13811			-0.263245	0.00500653	1.00915
MEDN1656	0.0153938	0.833097	0.394631	-0.00760153	0.898441	0.222863	-0.0244134	0.715969	0.514843	0.0253778	0.65241	0.370171	0.0683137	0.164744	0.307654	-0.0438411	0.499803	0.359347	0.0225085	0.175439	0.214504	0.00746148	0.904314	0.159428	0.015152	0.588188	0.336791	0.0246094	0.535575	0.400294			0.0225085	0.175439	0.214504
MEDN1663	-0.532672	0.408151	1.68051	0.0912542	0.634313	1.10812	-2.23022	0.0041042	1.77402	1.24006	0.850154	0.943029	0.37312	0.312051	1.23229	-0.489043	0.49649	1.40212	-0.482493	0.00442967	0.939543	0.759739	0.520847	0.970928	0.859315	0.509977	1.47877	-0.661079	0.1306	1.64467			-0.482493	0.00442967	0.939543
MEDN1666	0.238922	7.09043e-08	0.751183	0.302903	1.20254e-09	0.824167	-0.108796	0.380232	0.282117	0.148918	0.00182295	0.830216	0.160946	0.00172874	0.858779	-0.00856935	0.883356	1.32785	-0.0478719	0.0260719	0.550445	0.0878328	0.0778102	0.52377	0.321754	2.58539e-10	0.496658	0.169438	0.00230576	0.623494			-0.0478719	0.0260719	0.550445
MEDN1681	0.298934	2.7567e-09	1.21114	0.503729	1.88498e-16	1.438	-0.10998	0.251664	0.290677	0.314076	5.03478e-09	1.12653	0.129382	0.00195755	0.789413	-0.0360266	0.966867	1.44999	-0.19099	2.67206e-05	0.843369	0.183026	0.00346829	0.533516	0.482525	8.88209e-18	1.11546	0.149341	0.00162271	1.18563			-0.19099	2.67206e-05	0.843369
MEDN1688	0.18975	0.457734	0.308222	0.225886	0.0601919	1.0633	0.413882	0.00034119	1.14406	0.329563	0.00349267	1.16423	0.363992	0.0232854	1.40491	-0.173211	0.805587	0.608281	-0.359452	3.60219e-06	1.47345	0.340206	0.00090986	1.43081	0.12254	0.329468	1.09208	-0.0210038	0.443004	0.78748			-0.359452	3.60219e-06	1.47345
MEDN1690_L	0.111012	0.0858768	0.497044	0.0824622	0.192809	0.309097	-0.0980235	0.890234	0.40255	0.0729747	0.212135	0.377907	-0.0123146	0.51224	0.604631	-0.0582635	0.921299	0.333058	0.0752963	0.626307	0.470089	0.00143318	0.892935	0.639762	0.150975	0.0943992	0.219018	0.130406	0.157028	0.212279			0.0752963	0.626307	0.470089
MEDN1690_R	0.0996125	0.0937953	0.417714	0.060119	0.126537	0.366168	0.0256301	0.698223	0.387988	-0.00492582	0.823025	0.214563	0.00647475	0.740349	0.517599	-0.0405655	0.98582	0.411528	0.0374896	0.658995	0.503213	-0.0357803	0.719873	0.486509	0.0698235	0.122394	0.315596	0.100343	0.177081	0.334521			0.0374896	0.658995	0.503213
MEDN1691_L	0.159681	0.509061	1.25472	-0.328594	0.903859	0.785793	-0.810857	0.986484	1.06755	-0.564655	0.00545935	1.10939	-0.688832	0.0304344	1.73934	-0.0656771	0.142545	1.1424	0.628805	0.000301092	1.31877	-0.559023	0.00423191	1.74417	0.0292892	0.311657	0.938189	0.512063	0.0690527	0.760298			0.628805	0.000301092	1.31877
MEDN1691_R	0.219447	0.346741	1.57294	-0.293421	0.233676	0.676875	-1.19674	0.744409	1.70226	-0.110083	0.977486	0.288078	-0.632182	0.641965	2.16977	-0.829739	0.0691047	2.1195	0.861305	0.0294781	0.942125	-0.575979	0.591154	1.46946	0.577804	0.00728434	1.06239	0.721631	0.1272	0.985866			0.861305	0.0294781	0.942125
MEDN1692	0.36552	1.2582e-06	0.725399	0.526146	2.28322e-11	1.19614	0.217519	0.0137934	0.879252	0.509203	2.5575e-11	1.7501	0.476067	5.23654e-08	1.20106	0.0173684	0.960281	1.4748	-0.26638	7.80382e-07	1.36943	0.315274	1.12631e-05	1.309	0.519675	1.24791e-11	0.899126	0.171803	0.146017	0.905522			-0.26638	7.80382e-07	1.36943
MEDN171_b	0.0942991	0.0677398	0.497351	0.0813183	0.202301	0.440911	0.0545743	0.0243166	0.293483	-0.0617782	0.192146	0.105804	0.0362303	0.200259	0.416787	0.0174024	0.636252	0.0663271	-0.0623828	0.0406893	0.324561	-0.0155961	0.885219	0.267806	0.0455442	0.767337	0.472312	0.0425414	0.590318	0.452429			-0.0623828	0.0406893	0.324561
MEDN181	0.590284	5.34059e-14	0.779837	0.999857	1.86801e-28	1.82313	0.252374	0.00142564	0.636066	0.906823	4.168e-17	2.63993	0.620722	1.87225e-09	1.17001	-0.120227	0.468295	2.62479	-0.366939	5.83153e-09	1.85521	0.451571	7.52978e-07	1.38046	1.0367	9.21349e-31	1.13643	0.327005	0.00072043	1.07411			-0.366939	5.83153e-09	1.85521
MEDN201	0.30051	4.5993e-07	0.876785	0.425481	1.3357e-10	1.1784	0.159201	0.0142654	0.662476	0.329416	3.25824e-10	1.30179	0.176893	0.000499258	0.897718	-0.136977	0.648292	1.4788	-0.134779	2.10808e-05	0.962855	0.146075	7.26024e-05	0.711035	0.462094	7.323e-12	0.751531	0.177741	0.0609349	0.794429			-0.134779	2.10808e-05	0.962855
MEDN284_b	0.126946	0.0999384	1.13963	-0.00652207	0.243009	0.408673	-0.167517	0.0696223	0.578042	-0.26616	0.00114508	1.41806	-0.214666	0.0984409	1.44297	-0.0712287	0.666716	0.539995	0.219	0.000665377	1.09731	-0.239573	0.00116267	1.77896	0.0468203	0.131258	0.320406	0.225523	0.00569704	0.484562			0.219	0.000665377	1.09731
MEDN301	-0.0944631	0.810378	1.47255	0.290271	0.131982	1.21576	0.209544	0.208892	0.700398	-0.244398	0.0635584	1.42094	-0.463216	0.0779481	0.319994	0.0629255	0.879386	0.866877	-0.259052	0.899677	1.13672	0.0307222	0.170924	1.27791	0.162547	0.420399	1.28911	-0.210161	0.910975	1.55772			-0.259052	0.899677	1.13672
MEDN310	-0.127352	0.720693	0.857278	-0.098219	0.183263	0.853694	-0.0616911	0.676863	0.822209	-0.268188	0.000153429	1.19288	-0.209472	0.14388	0.795501	0.0227019	0.868374	0.283526	0.128791	4.55526e-06	1.11766	-0.103428	8.97323e-05	1.28899	-0.0625667	0.41223	0.681635	-0.0257721	0.0476168	0.380023			0.128791	4.55526e-06	1.11766
MEDN367	0.0788544	0.97963	1.07314	0.0832988	0.476153	0.833536	-0.00372306	0.687262	1.12543	0.163492	0.176062	0.685925	0.254501	0.165212	1.51198	0.0351099	0.688045	1.00546	-0.215478	0.000736711	0.901311	0.167351	0.0547691	1.13064	-0.00534549	0.78741	1.01803	-0.0474439	0.256048	0.960362			-0.215478	0.000736711	0.901311
MEDN391_b_L	0.252549	0.160742	0.967955	0.528464	0.000160902	1.48336	0.547272	4.59612e-05	1.53706	0.319317	0.000385	1.08373	0.220561	0.227338	1.33917	0.0171783	0.897427	0.793651	-0.442326	5.08709e-08	1.57102	0.258605	0.00270319	1.37981	0.391842	0.0097418	1.54652	-0.00245231	0.505011	1.32359			-0.442326	5.08709e-08	1.57102
MEDN391_b_R	0.14125	0.0229748	1.4427	0.276437	5.59536e-05	1.30469	0.100848	0.138708	1.00123	0.0246875	0.855708	0.431197	-0.066325	0.628082	0.209954	-0.164224	0.114439	0.190959	-0.20152	7.38657e-05	0.83978	0.116555	0.0673956	0.229692	0.206108	0.00250928	1.33142	0.011152	0.808642	1.43047			-0.20152	7.38657e-05	0.83978
MEDN405	0.0583603	0.579956	0.602968	0.00364755	0.295228	0.549029	-0.404854	0.186263	0.0793055	0.0446898	1.42992e-05	0.823806	0.115768	9.29421e-05	0.975482	0.0451504	0.918572	0.212393	-0.09173	0.00018842	0.552751	0.0249538	0.000499892	0.81319	-0.00213459	0.502906	0.569165	-0.00201126	0.503077	0.28584			-0.09173	0.00018842	0.552751
MEDN406	0.584458	0.0123788	1.68201	0.484385	0.00234679	1.26635	0.743589	8.5605e-05	1.86594	0.27441	0.688341	1.19562	0.430838	0.058625	1.9007	-0.0603487	0.133592	1.45335	-0.315715	0.00817756	1.51383	0.0770739	0.689201	1.63933	0.356222	0.145952	1.65971	0.343173	0.447191	1.76395			-0.315715	0.00817756	1.51383
MEDN478	0.106255	0.024491	0.385316	0.159873	0.00176814	0.361528	0.00216322	0.86349	0.47915	0.129525	0.0178862	0.469904	0.0847651	0.148072	0.525221	-0.0597397	0.4954	0.607117	-0.0177608	0.568278	0.325559	0.0261176	0.801207	0.251041	0.182645	0.000306509	0.240261	0.0758569	0.154975	0.224737			-0.0177608	0.568278	0.325559
MEDN497_a	-0.143467	0.993976	1.05028	0.0285217	0.015837	0.380197	-0.299191	0.851356	1.00172	-0.157684	0.388009	0.255149	-0.282456	0.30433	1.38497	-0.0237758	0.288478	1.44335	0.130967	0.862435	0.635148	-0.0359851	0.572786	1.05317	0.209667	0.000532113	0.454911	-0.036716	0.987211	0.515228			0.130967	0.862435	0.635148
MEDN524_b_L	0.0274256	0.856611	0.898105	-0.299525	0.337327	0.824881	-0.155645	0.0248107	0.387988	-0.458496	0.0799976	0.689652	-0.213363	0.813568	0.505307	0.322266	0.779248	0.436602	0.286278	0.152505	0.57238	-0.396792	0.248727	0.560403	-0.217998	0.316438	0.774478	0.187899	0.58361	0.669331			0.286278	0.152505	0.57238
MEDN524_b_R	0.214599	0.204801	1.56942	-0.034417	0.601825	0.56621	-0.415867	0.913564	1.02868	-0.000522506	0.5103	0.393346	-0.238144	0.58471	1.69382	-0.846642	0.0533323	1.40916	0.341764	0.116316	0.550389	-0.167824	0.488081	1.14884	0.346347	0.118285	0.726184	0.369297	0.118455	0.880839			0.341764	0.116316	0.550389
MEDN536	-0.072628	0.836819	1.10951	-0.370946	0.391505	1.13808	0.863361	0.105227	1.09931	-0.376369	0.234046	1.40038	-0.246332	0.896031	1.23336	0.00219882	0.154336	1.55567	0.18617	0.575448	0.430135	-0.367737	0.158631	0.340676	-0.506469	0.136572	1.05755	0.050141	0.994574	0.91941			0.18617	0.575448	0.430135
MEDN547_L	0.323454	0.000152373	1.86214	0.218403	0.000124422	0.87431	0.128031	0.273268	0.671769	-0.0960023	0.684653	0.922665	-0.0427217	0.75183	0.67246	0.141681	0.569304	0.464907	-0.00688237	0.928775	0.39694	-0.141378	0.135707	1.0906	0.16885	0.000309682	0.854346	0.26155	0.00288746	1.26791			-0.00688237	0.928775	0.39694
MEDN547_R	0.314512	0.000254481	1.79012	0.407183	4.53173e-05	1.10881	0.315084	0.00459764	0.92765	0.0889522	0.530597	0.74068	0.00078686	0.56391	0.363395	-0.0463801	0.926299	0.248121	-0.175033	0.0230448	0.549444	0.097828	0.64733	0.66937	0.353463	0.000515674	1.13087	0.170244	0.0586785	1.38248			-0.175033	0.0230448	0.549444
MEDN560_a	0.245104	0.99392	0.688646	-0.0684336	0.451472	0.556442	-0.231224	0.33734	0.847587	0.138796	0.813457	0.456928	0.18837	0.759906	1.05585	-0.156914	0.600021	0.647847	0.146305	0.0881932	0.632625	0.134549	0.908409	0.881633	0.101783	0.869111	0.624962	0.279174	0.595341	0.423086			0.146305	0.0881932	0.632625
MEDN562	-0.109211	0.343516	0.659971	-0.028012	0.53701	0.693991	-0.0767776	0.991281	0.377546	-0.0367716	0.844309	0.401014	-0.177268	0.274256	0.247088	0.0718311	0.999585	0.548995	0.0670612	0.635252	0.357691	-0.0994938	0.638237	0.327044	-0.0189542	0.565104	0.633829	-0.0478612	0.644949	0.457466			0.0670612	0.635252	0.357691
MEDN576	0.730287	0.113808	2.62071	0.421201	0.0101134	1.63828	1.06148	6.95933e-05	2.48423	-0.635615	0.809468	0.406405	-0.324137	0.965101	1.45879	-0.21688	0.170828	1.53563	-0.227969	0.00747397	1.45601	-0.446459	0.72105	1.11917	0.123126	0.477837	2.06395	0.5119	0.852888	2.34182			-0.227969	0.00747397	1.45601
MEDN587	-0.0783597	0.138191	0.786542	-0.0816077	0.100523	0.959696	-0.305438	0.0192614	1.36052	-0.2288	0.547127	0.911019	-0.329348	0.233197	1.2718	0.0655005	0.786106	0.795168	0.26342	0.000806051	1.30605	-0.193983	0.246222	1.44099	0.0658366	0.710429	0.994494	0.0928404	0.98893	0.711201			0.26342	0.000806051	1.30605
MEDN602	0.810622	2.85761e-16	1.97591	1.46909	3.59881e-28	2.49682	0.0807818	0.212445	0.426394	0.999914	3.80515e-14	2.69327	0.633347	4.25556e-09	1.59898	-0.0511654	0.914608	3.15229	-0.374637	8.11805e-08	2.03637	0.397487	5.38741e-05	1.49981	1.48929	4.00771e-31	1.77268	0.523814	7.85044e-06	1.91647			-0.374637	8.11805e-08	2.03637
MEDN604_a	0.119019	0.506228	1.32907	0.0742996	0.519973	0.945796	0.639861	0.000175166	1.77626	-0.123444	0.08946	1.15659	0.0519937	0.903923	1.40693	0.246899	0.159522	1.58204	-0.235555	0.019896	1.2148	-0.026883	0.547836	1.3516	-0.118647	0.213751	1.3312	-0.0237721	0.906619	1.55297			-0.235555	0.019896	1.2148
MEDN621	-0.113945	0.763493	1.45874	-0.655046	0.174479	1.40934	-0.8189	0.613153	0.814541	-1.27941	3.25271e-06	2.09829	-1.18204	0.00112304	1.45401	1.02408	0.575441	1.18232	0.55494	5.85395e-06	2.03231	-0.894415	9.49715e-05	2.1995	-0.562239	0.400268	1.36182	0.257068	0.263915	1.28198			0.55494	5.85395e-06	2.03231
MEDN623_a	-0.659437	0.0823475	1.27217	-0.259655	0.466185	0.908333	-0.695185	0.703573	0.218917	-1.07456	0.243956	0.700786	-0.931895	0.352037	0.701185	0.497068	0.112924	0.726022	0.0267637	0.330793	0.524237	-0.0717622	0.171251	0.809519	-0.154973	0.766659	0.927287	-0.467597	0.0828702	0.786164			0.0267637	0.330793	0.524237
MEDN623_b	-0.138078	0.348575	1.87228	0.180941	0.0818577	1.4016	0.521677	0.00245429	1.60163	-0.33798	0.305134	1.28199	-0.240834	0.681753	1.34397	-0.0738084	0.0961228	1.68923	-0.320885	0.0755622	1.25839	0.0967992	0.943288	1.44682	-0.00600164	0.873537	1.77883	-0.275319	0.937768	1.93562			-0.320885	0.0755622	1.25839
MEDN647	0.379475	0.0350412	2.28427	-0.48568	0.0541391	1.58233	0.447206	0.000103752	2.60325	-0.614328	0.133849	1.17055	0.273924	0.733109	1.87072	-0.487127	0.177751	2.15947	0.167725	0.000460367	1.49446	-0.57936	0.717639	1.58642	-0.721456	0.752612	2.0786	0.402605	0.855469	2.3292			0.167725	0.000460367	1.49446
MEDN658_a	0.00586234	0.367869	0.82878	0.0340581	0.607829	0.173898	-0.226442	0.179517	0.794111	0.160546	0.387337	0.157267	0.00108406	0.919756	1.07757	-0.254458	0.325402	0.997904	0.0430098	0.370384	0.43389	0.157848	0.783283	0.816996	0.159336	0.158682	0.414075	0.0284134	0.321494	0.376834			0.0430098	0.370384	0.43389
MEDN658_b	0.17765	0.0279712	0.792705	0.0174037	0.852273	0.682417	0.339254	0.00196923	0.908916	0.0960186	0.300725	0.194669	0.214577	0.00644933	0.910048	0.156513	0.705975	0.993029	-0.117853	0.166409	0.369754	0.0582569	0.8282	0.519578	-0.0604008	0.284479	0.733063	0.082767	0.287777	0.748343			-0.117853	0.166409	0.369754
MEDN662_b	-0.0104059	0.887345	0.551164	-0.0674856	0.10564	0.672799	-0.0119476	0.979789	0.680044	-0.0768632	0.0253609	0.685302	-0.037805	0.653805	0.34381	0.0303148	0.625011	0.416932	0.0564692	0.0575	0.67089	-0.069997	0.0262237	0.53704	-0.0689745	0.0707608	0.52516	0.0230979	0.646693	0.356711			0.0564692	0.0575	0.67089
MEDN685	0.0851218	0.910627	1.5242	0.0759329	0.893565	1.15792	0.83927	0.000531097	2.31599	-0.157426	0.0703392	0.916084	-0.231332	0.781446	1.94856	0.176236	0.164123	2.21462	-0.262496	0.12388	0.780107	-0.0703808	0.468839	0.750697	-0.16473	0.0391812	1.46869	-0.064832	0.726996	1.47715			-0.262496	0.12388	0.780107
MEDN724	0.0119973	0.930994	0.342284	0.0190731	0.389239	0.313129	-0.160835	0.0194604	0.651609	0.00750842	0.244445	0.176861	-0.0225505	0.90785	0.564231	-0.0669925	0.137382	0.674022	0.0597918	0.0745834	0.320681	-0.0314251	0.841597	0.290919	0.0697054	0.019824	0.366886	0.0426566	0.561696	0.257649			0.0597918	0.0745834	0.320681
MEDNJK472_b_L	0.0912519	0.859878	1.48566	0.0603205	0.627075	0.896908	0.683071	0.000349448	1.89164	-0.131345	0.0856747	1.26521	-0.00304369	0.74459	1.32823	0.282125	0.134877	1.77394	-0.215583	0.0453027	1.30195	-0.0417559	0.69817	1.39988	-0.133934	0.229017	1.35155	-0.0372348	0.700006	1.66009			-0.215583	0.0453027	1.30195
MEDNJK472_b_R	0.101053	0.104773	0.758631	0.0550949	0.759532	0.513806	0.15576	0.0788501	0.36323	0.0822591	0.744188	0.0527383	0.0776715	0.324367	0.617953	0.0404797	0.833793	0.281268	-0.0626813	0.613325	0.265668	0.0780764	0.932765	0.0983174	0.0301118	0.915596	0.44584	0.0478956	0.310981	0.493475			-0.0626813	0.613325	0.265668
MEDNJK473	0.130768	0.0874876	0.477345	0.10616	0.129835	0.323665	0.000992808	0.878097	0.378176	0.0892481	0.181862	0.327618	0.0545724	0.432653	0.559066	0.00449363	0.780076	0.378889	0.0263907	0.873869	0.423541	0.0506095	0.701107	0.568082	0.138967	0.0751775	0.216339	0.11954	0.204235	0.238268			0.0263907	0.873869	0.423541
MEDNJK522	0.159882	0.0329398	1.15423	0.169098	0.00866554	0.83457	0.0809304	0.210419	0.581978	0.0455484	0.880304	0.229688	0.0835633	0.74106	0.455349	-0.0930448	0.396239	0.432973	-0.0894796	0.0669339	0.484052	0.0705891	0.641623	0.183921	0.141294	0.0355114	0.796635	0.0823995	0.417793	0.834328			-0.0894796	0.0669339	0.484052
MEDNJK565_a	-0.00560782	0.913957	0.50751	-0.0736114	0.265086	0.612312	-0.0182605	0.923388	0.492087	0.00389959	0.913817	0.443622	0.0218683	0.765468	0.270245	0.0369738	0.625011	0.28174	0.0630854	0.290083	0.67111	0.00663503	0.855218	0.446687	-0.0494871	0.311981	0.519564	0.0306038	0.866494	0.501335			0.0630854	0.290083	0.67111
MEDNJK565_b	0.0131506	0.795589	0.434676	0.0537642	0.529012	0.387324	-0.038863	0.78188	0.560222	0.0906904	0.278256	0.268831	0.000392155	0.80614	0.321797	-0.00667347	0.826828	0.235191	0.0174028	0.884976	0.462851	0.0776405	0.401665	0.395087	0.0933011	0.43144	0.353174	0.0200115	0.906139	0.369124			0.0174028	0.884976	0.462851
MEDNJK565_c	-0.0472792	0.654898	0.685607	-0.134743	0.0462115	0.8113	-0.0140237	0.851356	0.641792	-0.0650453	0.289837	0.508362	-0.0298653	0.993664	0.253427	0.0790789	0.49146	0.506136	0.0992888	0.0903327	0.73886	-0.0466715	0.335159	0.427231	-0.11708	0.0456171	0.681131	0.0186074	0.886459	0.660668			0.0992888	0.0903327	0.73886
MEDNJK573_a	-0.339563	0.112402	1.51084	-0.246758	0.0498374	1.71404	-0.526961	0.884646	1.91382	-0.359909	0.136253	1.73426	-1.31868	0.0636635	1.71036	-0.675201	0.962837	1.09487	0.696048	0.000132767	1.84092	-0.357634	0.0263271	2.11396	0.218828	0.210527	1.95205	0.20095	0.998356	1.76113			0.696048	0.000132767	1.84092
MEDNJK573_b	-0.198053	0.859878	1.06091	-0.230698	0.118504	1.39137	-0.425184	0.964659	1.54625	-0.284502	0.10318	1.39975	-0.463199	0.892149	1.55328	-0.216305	0.695982	0.888778	0.547819	7.6157e-05	1.50859	-0.378822	0.00360473	1.76334	0.0301145	0.324189	1.54039	0.19196	0.310813	1.37214			0.547819	7.6157e-05	1.50859
MEDNJK585_a	-0.502613	0.151534	1.45615	-0.371652	0.0253916	1.67545	-0.668747	0.913564	1.87939	-0.336035	0.104327	1.71032	-1.13756	0.0692841	1.70398	-0.532478	0.961939	1.04356	0.669515	6.24553e-05	1.81483	-0.359943	0.0127634	2.07662	0.0836865	0.135987	1.91516	0.075899	0.93203	1.73967			0.669515	6.24553e-05	1.81483
MEDNJK585_b	-0.193876	0.901561	1.02516	-0.279077	0.171543	1.24371	-0.472405	0.676308	1.61254	-0.27511	0.279555	1.27552	-0.477418	0.954524	1.50116	-0.273257	0.806253	0.954573	0.535377	0.000308527	1.48077	-0.361553	0.0178596	1.70342	0.00609355	0.516177	1.40881	0.186307	0.332656	1.23474			0.535377	0.000308527	1.48077
MEDNJK637_a	-0.488342	0.237638	1.81613	0.262497	0.0746874	1.5168	-2.46312	0.0053503	2.27244	0.934715	0.846255	0.666868	0.471718	0.570836	1.55267	-0.0112239	0.439105	1.50048	-0.37073	0.000299634	1.28974	0.577092	0.419727	1.0971	0.736176	0.922183	1.90893	-0.57224	0.900414	1.94424			-0.37073	0.000299634	1.28974
MEDNJK651_a	0.105004	0.0727264	0.507228	0.169534	0.00643843	0.601595	-0.0473704	0.502783	0.601535	0.193155	0.000367909	1.18421	0.239028	0.000137733	1.05697	0.0252766	0.996365	0.832438	-0.107792	0.00606546	0.950746	0.135439	0.00589485	1.21335	0.156417	0.00747515	0.595964	0.0278121	0.784357	0.726683			-0.107792	0.00606546	0.950746
MEDNJK651_b	0.107867	0.0727264	0.37694	0.159111	0.00543016	0.506932	-0.0490336	0.638962	0.431444	0.142355	0.00139094	0.92969	0.200076	0.000449716	0.900038	0.0648137	0.617103	0.688738	-0.0807763	0.0288234	0.796166	0.0869703	0.0393544	0.964821	0.138759	0.00988754	0.524558	0.0440558	0.651613	0.630608			-0.0807763	0.0288234	0.796166
MEDNJK666	-0.246585	0.17253	1.57729	-0.15988	0.0254949	1.85966	-0.433426	0.869369	1.92421	-0.414166	0.0139055	2.08566	-1.50306	0.0985465	1.83885	-0.721029	0.696135	1.05853	0.725586	2.19006e-05	2.02749	-0.331894	0.00247126	2.30437	0.305941	0.0788311	2.0959	0.285204	0.866494	1.91699			0.725586	2.19006e-05	2.02749
MEDP0002	0.00986133	0.930994	0.382487	-0.0482495	0.240411	0.381442	0.0578318	0.300142	0.484559	-0.0294567	0.329477	0.385045	0.0407538	0.746215	0.411105	0.0359565	0.706635	0.468844	0.0191156	0.588023	0.280703	-0.0259918	0.440248	0.191522	-0.0661027	0.0590383	0.343084	0.0183395	0.94527	0.301084			0.0191156	0.588023	0.280703
MEDP0009_L	-0.0256492	0.581619	0.431546	-0.0508037	0.339756	0.451895	0.0582461	0.27773	0.522775	-0.048783	0.147766	0.460411	-0.0430112	0.268205	0.383298	0.0256068	0.852517	0.371974	0.0391333	0.19406	0.395493	-0.0364289	0.359025	0.304266	-0.0484366	0.34609	0.395041	0.00136918	0.991002	0.321954			0.0391333	0.19406	0.395493
MEDP0009_R	0.0117089	0.992021	0.385426	-0.0451888	0.240411	0.375073	0.0469554	0.317409	0.429899	-0.0457307	0.107532	0.43032	0.0214199	0.951679	0.353119	0.0350509	0.742465	0.433553	0.0278273	0.303626	0.293038	-0.0355945	0.258718	0.246579	-0.0593062	0.0727139	0.342168	0.0246186	0.785206	0.291919			0.0278273	0.303626	0.293038
MEDP0011	-0.00171674	0.730462	0.32162	0.0318722	0.207506	0.280543	0.0224824	0.508361	0.429881	-0.0244416	0.145136	0.211743	-0.0616842	0.0674519	0.48185	0.00945503	0.537412	0.246653	0.0157162	0.648866	0.467047	-0.0180407	0.315457	0.307113	0.0334014	0.38033	0.345368	0.00727199	0.954533	0.292804			0.0157162	0.648866	0.467047
MEDP0012	0.164304	0.00192444	0.592639	0.194995	0.000382549	0.657017	-0.00223008	0.983665	0.826821	0.125987	0.007104	0.605994	0.143389	0.00409356	0.706357	0.0236951	0.633855	0.860653	-0.0385717	0.555553	0.603057	0.087739	0.196987	0.623231	0.196521	0.000110623	0.601158	0.112376	0.0310111	0.608317			-0.0385717	0.555553	0.603057
MEDP0013	0.128592	0.374752	0.437853	-0.0548012	0.598402	0.412906	0.198127	0.234588	0.343952	-0.113408	0.821341	0.162294	0.222213	0.291578	0.47791	0.0949864	0.696135	0.608198	0.00879437	0.177068	0.346022	-0.0255811	0.475968	0.427411	-0.143756	0.745748	0.4923	0.108264	0.89358	0.43926			0.00879437	0.177068	0.346022
MEDP0015	0.0874137	0.509033	0.845609	-0.0872569	0.0419222	0.985363	-0.0381326	0.599506	0.760684	-0.073855	0.0880917	0.463995	0.154064	0.905462	0.286995	0.0488526	0.580799	0.453356	0.0903644	0.000259097	0.717601	-0.0825302	0.0261407	0.42159	-0.116527	0.0613724	0.869519	0.119869	0.573414	0.728982			0.0903644	0.000259097	0.717601
MEDP0017	0.0421391	0.142973	0.223864	0.0876827	0.000102302	0.449936	0.087578	0.060645	0.465864	0.0615011	0.0011382	0.418116	0.0631893	0.062888	0.51282	0.0567432	0.219247	0.459857	-0.0640359	0.000301531	0.439	0.0525697	0.00780013	0.465324	0.0581689	0.00410794	0.474555	-0.000655146	0.960211	0.413136			-0.0640359	0.000301531	0.439
MEDP0020_L	-0.0738191	0.217081	0.368396	-0.066083	0.285562	0.446879	-0.15329	0.116138	0.46937	-0.153035	2.24379e-05	0.923835	-0.321589	0.000908233	0.603987	-0.165565	0.841221	0.29612	0.21045	0.00313313	0.757037	-0.239253	0.002956	1.07672	0.0672551	0.338187	0.433104	0.063864	0.98893	0.352063			0.21045	0.00313313	0.757037
MEDP0020_R	-0.0523577	0.36004	0.387594	-0.0734518	0.156681	0.468217	-0.0709264	0.50507	0.326802	-0.254677	0.000262061	1.14937	-0.213526	0.0211724	0.428166	-0.0957715	0.84524	0.385501	0.163871	0.00345669	0.669317	-0.208411	0.00255912	0.746633	-0.00177851	0.14609	0.440541	0.0524158	0.898281	0.347803			0.163871	0.00345669	0.669317
MEDP0021	-0.00575629	0.623401	0.232959	-0.0286551	0.0387204	0.277204	-0.0110229	0.698223	0.267284	-0.0234196	0.0484554	0.357125	-0.00648457	0.656484	0.203476	-0.00222637	0.967455	0.176958	0.0194387	0.0336308	0.294185	-0.0209939	0.102863	0.300933	-0.0242994	0.0903989	0.217017	0.00612504	0.839399	0.16485			0.0194387	0.0336308	0.294185
MEDP0022_L	0.153179	0.0092512	0.640664	0.176838	0.00263007	0.661871	-0.0047546	0.927069	0.894756	0.120034	0.0162365	0.497139	0.132804	0.0178098	0.715967	0.0209905	0.66734	0.850638	-0.0297142	0.645718	0.642794	0.0791631	0.271067	0.593376	0.180007	0.00120996	0.643443	0.107875	0.0759208	0.642346			-0.0297142	0.645718	0.642794
MEDP0022_R	-0.0478629	0.428702	0.573886	-0.0688624	0.0543023	0.706898	-0.0763052	0.471401	0.700399	-0.0336648	0.242898	0.620797	-0.0384254	0.571323	0.543508	0.0958614	0.134877	0.58463	0.070588	0.0106056	0.73787	-0.0605131	0.0913074	0.451213	-0.0556911	0.0956806	0.642188	0.00171287	0.909073	0.508303			0.070588	0.0106056	0.73787
MEDP0025	-0.0133073	0.696267	0.474734	-0.0134537	0.367111	0.457183	0.155004	4.59612e-05	0.930315	-0.053302	0.0109869	0.363431	-0.0080512	0.707481	0.85942	0.0757008	0.200268	0.989322	-0.0474828	0.0479167	0.485945	-0.0241489	0.365811	0.469396	-0.07099	0.00505557	0.65559	-0.036337	0.342511	0.58189			-0.0474828	0.0479167	0.485945
MEDP0036	-0.00345334	0.358608	0.249068	0.0606725	0.254818	0.125236	0.0501923	0.422152	0.499491	0.0124543	0.893199	0.363	0.0675238	0.105879	0.668151	0.080392	0.317838	0.34149	-0.0504338	0.116196	0.384143	0.0397692	0.787861	0.545579	0.0111642	0.986557	0.282316	-0.0300537	0.844793	0.310288			-0.0504338	0.116196	0.384143
MEDP0037_L	-0.00817557	0.471695	0.746153	-0.0672002	0.442971	0.805331	-0.483339	0.0859464	0.587389	-0.244309	0.860699	0.424456	-0.079896	0.952217	0.412815	0.323345	0.780076	0.448278	0.161388	0.0583029	0.673816	-0.193134	0.637868	0.643658	-0.05683	0.880292	0.71291	0.0851824	0.980832	0.447236			0.161388	0.0583029	0.673816
MEDP0037_R	-0.0479823	0.963275	0.787062	0.0483446	0.63833	0.737526	-0.209042	0.890234	0.468509	-0.352575	0.104424	0.630713	-0.255587	0.594032	0.242021	0.284239	0.484789	0.472645	0.153228	0.0652612	0.580562	-0.227865	0.0197223	0.662082	0.0269865	0.84139	0.616976	0.0495028	0.571209	0.489833			0.153228	0.0652612	0.580562
MEDP0039	-0.0359687	0.390083	0.796356	-0.0944353	0.00644695	0.834857	-0.0248654	0.694009	0.683196	-0.00219272	0.905739	0.292721	0.0655297	0.103853	0.271982	0.0624851	0.273937	0.327058	0.0704243	0.0106865	0.574368	-0.0426768	0.175738	0.130466	-0.0854119	0.00523652	0.742369	0.0109137	0.902015	0.758145			0.0704243	0.0106865	0.574368
MEDP0059	-0.223629	4.56801e-06	1.39874	-0.312871	9.13801e-09	1.27557	-0.165538	0.430669	1.07568	-0.0974747	0.0135138	0.796523	-0.13571	0.0662326	0.364112	-0.0293206	0.937973	0.477396	0.210783	4.43989e-06	1.11771	-0.0657046	0.0896435	0.740346	-0.186097	1.53204e-05	1.22213	-0.0480902	0.26163	1.27241			0.210783	4.43989e-06	1.11771
MEDP0075	-0.0236424	0.485291	0.153367	-0.00456137	0.810111	0.0736476	-0.000748974	0.728167	0.106182	0.0229952	0.669098	0.0709207	-0.00681211	0.747287	0.137651	-0.00108941	0.852517	0.120739	-0.0168192	0.426	0.0497033	0.0149016	0.676019	0.132488	0.000475049	0.824727	0.0818605	-0.0279587	0.457435	0.09668			-0.0168192	0.426	0.0497033
MEDP0077	-0.349521	0.115497	1.0041	-0.404399	0.00116959	1.84555	-0.755409	0.0019886	1.80338	-0.742846	1.1338e-07	2.23173	-0.851715	0.000156749	1.99257	0.00968395	0.801383	1.01334	0.543363	2.36606e-13	2.70758	-0.410159	2.52293e-06	2.67401	-0.151891	0.124862	1.95266	0.0840926	0.26163	1.44161			0.543363	2.36606e-13	2.70758
MEDP0079	0.264404	1.07616e-09	1.25258	0.138919	1.22838e-05	0.786004	-0.0727728	0.50558	0.253611	-0.101783	0.86153	0.115859	0.0565329	0.0373732	0.555643	0.145484	0.999355	0.679972	0.00128343	0.722146	0.110488	-0.113427	0.233987	0.44321	0.113861	4.95475e-05	0.76083	0.21627	1.00333e-06	0.915848			0.00128343	0.722146	0.110488
MEDP0084	0.019414	0.918926	0.98218	-0.0729923	0.451472	0.966273	-0.281411	0.439084	0.390897	-0.354663	5.7729e-05	1.48608	-0.483969	0.00783293	0.712084	0.170813	0.752752	0.798777	0.141058	0.00327516	1.17204	-0.177015	0.00742171	1.42961	-0.063841	0.601371	1.01542	0.0948841	0.414262	1.05237			0.141058	0.00327516	1.17204
MEDP0086	-0.0527671	0.653448	0.777493	-0.123938	0.047555	0.806894	-0.0739953	0.471363	0.777018	-0.0817447	0.102393	0.463485	-0.0288594	0.982449	0.245345	-0.00646438	0.973103	0.392316	0.0923839	0.01252	0.725098	-0.0691026	0.108366	0.341189	-0.0885499	0.149502	0.72871	0.010365	0.715249	0.611822			0.0923839	0.01252	0.725098
MEDP0087_L	0.371093	5.26923e-10	0.957874	0.369859	2.71578e-09	0.990136	-0.103376	0.653122	0.384807	0.190334	0.00240281	0.863635	0.254414	0.000133336	0.833688	0.00359211	0.909749	1.11131	-0.0770581	0.0123953	0.733634	0.103271	0.28404	0.663425	0.362108	2.60629e-08	0.744194	0.266346	9.85187e-05	0.826636			-0.0770581	0.0123953	0.733634
MEDP0087_M	0.447571	7.25636e-09	1.0355	0.523144	1.527e-10	1.18338	-0.141128	0.606851	0.0664582	0.346576	6.5529e-05	1.16221	0.346196	7.50015e-05	0.857611	-0.021584	0.70166	1.39607	-0.162221	0.000801861	0.819638	0.206499	0.0290553	0.700914	0.533255	6.80072e-10	0.834592	0.291063	0.00175821	0.945076			-0.162221	0.000801861	0.819638
MEDP0087_R	-0.0369915	0.738992	0.767822	-0.0184534	0.520459	0.56449	0.0750489	0.331772	0.642466	-0.13381	0.00894963	0.568163	-0.0959629	0.497296	0.383727	0.128312	0.15738	0.700773	0.0408594	0.289483	0.308472	-0.0654083	0.112587	0.30705	-0.04898	0.200549	0.549973	-0.00657939	0.960211	0.573231			0.0408594	0.289483	0.308472
MEDP0115	0.11664	0.252799	1.27311	0.148887	0.0407289	0.786421	-0.115697	0.111617	0.87231	-0.152172	0.351748	0.284548	-0.199315	0.67009	0.603435	-0.100298	0.827382	0.346216	-0.000561725	0.0600321	0.539578	-0.131789	0.787861	0.39239	0.150816	0.402689	0.913165	0.0935071	0.879809	1.15307			-0.000561725	0.0600321	0.539578
MEDP0118	0.237839	0.625427	0.96249	-0.238374	0.11974	0.702277	-0.766108	0.380232	0.55223	-0.267223	0.121487	0.432359	-0.325363	0.269393	0.542332	-0.721675	0.695307	0.146076	0.407326	0.0785681	0.528382	-0.377427	0.369338	0.638522	0.148294	0.589332	0.801536	0.428479	0.907632	0.823717			0.407326	0.0785681	0.528382
MEDP0120	0.431511	0.232506	2.97537	0.694139	0.000638431	2.7675	0.76538	1.77986e-06	3.98974	-0.144407	0.90792	1.26067	-0.0468489	0.887967	2.61009	-0.41846	0.778752	2.3809	-0.852445	3.75875e-07	2.62833	0.207069	0.533024	2.3395	0.344903	0.330112	3.37692	0.00891457	0.483166	3.32217			-0.852445	3.75875e-07	2.62833
MEDP0125	0.125662	0.000670624	0.495975	0.181722	5.93058e-09	0.57538	-0.016824	0.871805	0.13953	0.0975938	0.000739921	0.392069	0.0851066	0.0294998	0.497595	0.0259622	0.69943	0.766719	-0.0491871	0.048986	0.382647	0.0396209	0.169804	0.309001	0.180044	4.70333e-10	0.425088	0.0750805	0.0823901	0.499712			-0.0491871	0.048986	0.382647
MEDP0135	0.0184275	0.257908	0.283081	0.0488604	0.0170952	0.276877	0.0442402	0.0484135	0.265585	0.00218941	0.805018	0.0595496	0.00492551	0.690851	0.131846	-0.00223672	0.996783	0.0580605	-0.0245689	0.0910474	0.182343	0.0093916	0.587228	0.0652328	0.0373285	0.0653498	0.317809	0.00134392	0.845478	0.370314			-0.0245689	0.0910474	0.182343
MEDP0147	0.131759	0.150753	0.624244	0.11186	0.0997425	0.600695	-0.215413	0.869369	0.569076	0.0360098	0.0226572	0.347456	-0.0363791	0.295143	0.61189	-0.0576513	0.81838	0.649459	0.0619464	0.756943	0.123382	0.0386712	0.187969	0.135424	0.169379	0.0391358	0.477013	0.139783	0.410387	0.287133			0.0619464	0.756943	0.123382
MEDP0151	0.0224483	0.913566	0.483787	-0.0443214	0.463561	0.503433	-0.0459336	0.481136	0.328258	-0.150425	0.00228433	0.721408	-0.142971	0.314459	0.418544	-0.0546713	0.774461	0.381067	0.15891	0.010984	0.598721	-0.214185	0.0030953	0.634337	0.0127935	0.411954	0.441721	0.107662	0.370287	0.374855			0.15891	0.010984	0.598721
MEDP0152_L	0.855835	1.86601e-16	2.27281	1.65003	9.39242e-29	2.81843	0.0141942	0.198784	0.583107	1.10469	6.15993e-13	2.90998	0.579932	1.27289e-08	1.71876	-0.137073	0.741763	3.44166	-0.375933	3.96372e-08	2.22368	0.478192	1.76723e-05	1.60677	1.69458	1.53974e-32	2.04364	0.564819	5.86281e-06	2.18839			-0.375933	3.96372e-08	2.22368
MEDP0152_R	0.927743	1.72609e-17	2.28038	1.63448	1.99417e-28	2.78732	0.0667578	0.191057	0.512355	1.09472	1.34083e-12	2.90229	0.680135	2.00538e-09	1.71262	-0.0935667	0.801383	3.35869	-0.412005	1.1369e-07	2.22866	0.514491	3.59812e-05	1.62207	1.65434	1.91355e-31	2.04972	0.617203	8.59998e-07	2.19786			-0.412005	1.1369e-07	2.22866
MEDP0156	-0.00232325	0.951246	0.271435	-0.0906568	0.0576781	0.504867	-0.00847144	0.694009	0.298788	-0.181156	9.8389e-07	0.675159	-0.0940674	0.138015	0.317275	-0.0112618	0.763872	0.386833	0.123565	0.000277748	0.554709	-0.104765	0.00121731	0.428363	-0.076864	0.0349216	0.372968	0.0677055	0.264744	0.327599			0.123565	0.000277748	0.554709
MEDP0157	0.0219867	0.403777	0.686517	0.0437843	0.300573	0.460493	-0.071817	0.267272	0.283394	-0.0596032	0.217483	0.486506	-0.111545	0.0779655	0.673233	-0.0386968	0.735394	0.544494	0.0568386	0.0615082	0.395247	-0.0491873	0.262956	0.719407	0.0715804	0.0787477	0.354837	0.0489175	0.196142	0.402529			0.0568386	0.0615082	0.395247
MEDP0159_L	0.0116421	0.842169	0.43494	-0.0151665	0.965282	0.41701	0.0468389	0.148995	0.599059	-0.0133078	0.716551	0.261787	0.00840035	0.90785	0.391262	0.0406984	0.405109	0.290016	0.0215955	0.752423	0.355863	-0.0191202	0.497014	0.226391	-0.0145657	0.870009	0.376665	0.0211226	0.828365	0.333536			0.0215955	0.752423	0.355863
MEDP0159_R	0.0299981	0.883609	0.341318	-0.0337879	0.381399	0.365531	0.0660383	0.272398	0.355048	-0.0189812	0.560943	0.29927	0.0533154	0.612576	0.324172	0.0222516	0.786106	0.392745	0.0165731	0.574698	0.254881	-0.0204563	0.594076	0.206513	-0.0455511	0.195457	0.339759	0.0329814	0.816416	0.288142			0.0165731	0.574698	0.254881
MEDP0166	0.534361	1.96159e-07	0.823316	0.633627	1.10362e-08	1.18055	0.346591	0.022192	0.37466	0.413049	4.80224e-08	1.37396	0.405222	2.00416e-05	0.771851	-0.076297	0.738403	1.86403	-0.215527	0.00578691	0.949209	0.189175	0.00289232	0.56695	0.617961	1.3465e-10	0.77463	0.34253	0.00401518	0.797723			-0.215527	0.00578691	0.949209
MEDP0170_L	0.34227	1.74173e-09	1.30809	0.677725	1.2242e-16	1.38998	-0.198532	0.906152	0.324822	0.292792	1.59196e-07	0.963313	0.137056	0.00867472	0.775701	-0.025066	0.801383	1.38983	-0.0784328	0.000101656	0.770195	0.264878	0.00742362	0.605302	0.723572	4.30065e-18	1.05543	0.24108	0.00237662	1.17377			-0.0784328	0.000101656	0.770195
MEDP0170_R	0.512911	1.81182e-08	1.50432	0.839809	9.62602e-12	1.46591	-0.14788	0.964228	0.461714	0.426989	3.97031e-05	0.777497	0.350936	0.0100679	0.729634	0.0121401	0.852517	1.08656	-0.174431	0.00160994	0.772809	0.351513	0.0645396	0.425657	0.85527	3.93657e-12	1.20687	0.342451	0.0027252	1.30696			-0.174431	0.00160994	0.772809
MEDP0174	-0.0158758	0.6403	0.363452	-0.061733	0.019111	0.470762	-0.019996	0.820795	0.383143	-0.0399777	0.0786151	0.503559	-0.0128072	0.850061	0.292912	-0.00529589	0.967011	0.256274	0.0442729	0.0386912	0.454541	-0.0473287	0.0440618	0.446664	-0.0528542	0.0239273	0.366583	0.0119438	0.85144	0.261355			0.0442729	0.0386912	0.454541
MEDP0177	-0.0440396	0.138072	0.38117	-0.0893653	0.00463163	0.639744	0.0367603	0.134575	0.421174	-0.131234	3.86773e-07	0.730203	-0.080415	0.0733448	0.261986	0.00603027	0.643823	0.500439	0.0844691	0.00115903	0.612632	-0.0622852	0.00332896	0.383611	-0.0778492	0.00190475	0.498678	0.012619	0.98893	0.39224			0.0844691	0.00115903	0.612632
MEDP0178	0.139602	9.36482e-05	0.973788	0.238284	1.89708e-09	1.05834	0.238745	1.19868e-06	0.886094	0.0399114	0.147651	0.679983	0.0776168	0.0384042	0.528249	0.0840461	0.227327	0.255613	-0.153296	9.70666e-08	0.969105	0.0673556	0.078158	0.813667	0.167473	3.38291e-05	1.07989	0.0334415	0.421078	1.06084			-0.153296	9.70666e-08	0.969105
MEDP0179_L	-0.0227114	0.367177	0.244187	-0.0441414	0.0606937	0.293388	-0.0514012	0.142534	0.420224	-0.0140401	0.439941	0.203744	-0.0143994	0.640675	0.191357	-0.00174556	0.978089	0.117776	0.0395358	0.00813858	0.36252	-0.0106886	0.677978	0.208677	-0.0204714	0.405758	0.387687	0.00390733	0.923367	0.32531			0.0395358	0.00813858	0.36252
MEDP0179_R	-0.0608318	0.536165	0.468303	-0.0761503	0.331728	0.606508	-0.332867	0.313391	0.603822	-0.239437	0.00100397	0.745926	-0.291747	0.0202816	0.818669	-0.0904615	0.922805	0.578308	0.164643	0.000217544	0.854232	-0.193195	0.00219131	0.976426	0.000332026	0.801459	0.643856	0.0463482	0.562578	0.374043			0.164643	0.000217544	0.854232
MEDP0184	0.134122	0.00176681	1.13721	0.267385	9.11935e-09	1.0215	0.220805	2.88517e-05	1.29288	0.0435966	0.268412	0.317024	0.0523674	0.368898	0.829108	0.0155419	0.752752	0.579595	-0.159803	5.44789e-08	0.991517	0.0568688	0.16829	0.70113	0.142436	0.000845373	1.1284	0.0256654	0.866494	1.18025			-0.159803	5.44789e-08	0.991517
MEDP0186	0.128122	0.000284666	0.862445	0.124702	0.000707475	0.709907	0.0105249	0.929211	0.498614	0.0408041	0.0982925	0.283616	0.0275006	0.479987	0.269856	-0.0887769	0.11088	0.319774	-0.0446766	0.0403961	0.397295	0.0371275	0.166201	0.27883	0.119685	0.000370867	0.622594	0.0794597	0.0759208	0.743099			-0.0446766	0.0403961	0.397295
MEDP0230	0.0291708	0.609178	0.234828	0.0424125	0.166112	0.243987	0.0185298	0.747733	0.119726	0.0157833	0.575563	0.103179	0.00505447	0.945939	0.20237	-0.0371528	0.653087	0.283493	-0.0187025	0.345257	0.122713	0.0044405	0.698698	0.0792888	0.0482716	0.0980935	0.183855	0.0131143	0.961514	0.166106			-0.0187025	0.345257	0.122713
MEDP0239	0.0635126	0.614534	0.167239	0.050071	0.532594	0.133214	0.0477773	0.846391	0.0249775	-0.0357252	0.561239	0.139976	0.0200506	0.526447	0.118787	-0.0464959	0.639278	0.0280737	-0.0133829	0.657983	0.0653187	-0.0299312	0.984847	0.145044	0.0369159	0.575475	0.156233	0.0435889	0.867229	0.113636			-0.0133829	0.657983	0.0653187
MEDP0246	0.0288321	0.751175	0.387072	-0.0529933	0.23174	0.399242	0.0762228	0.12013	0.331019	-0.0323812	0.430713	0.327867	0.053399	0.458059	0.305241	0.0377724	0.648292	0.477443	0.0201581	0.691157	0.260908	-0.037162	0.419889	0.183342	-0.0714025	0.0653498	0.363449	0.03402	0.739688	0.310027			0.0201581	0.691157	0.260908
MEDP0250	0.0984933	0.163287	0.525871	0.211359	0.0521261	0.540572	-0.123535	0.826349	0.427788	-0.148923	0.758875	0.692395	-0.0436449	0.621136	0.247801	-0.182267	0.702697	0.448572	0.0986068	0.171645	0.457042	-0.0238098	0.424581	0.368127	0.285549	0.0686242	0.534005	0.133384	0.651765	0.584452			0.0986068	0.171645	0.457042
MEDP0251	0.154724	0.298263	0.903789	0.0345058	0.0355193	0.627423	-0.0106334	0.890234	0.985943	0.00330007	0.0724623	0.491521	0.169316	0.192609	0.977102	0.360377	0.291548	0.875722	-0.0925539	0.0445977	0.708417	0.0278331	0.213589	0.981173	-0.057693	0.254573	0.837095	0.0765624	0.915461	0.887235			-0.0925539	0.0445977	0.708417
MEDP0270	0.0843868	0.442925	0.684098	0.170092	0.0500591	0.575737	0.111876	0.36923	0.716431	0.0363407	0.275014	0.143802	-0.017089	0.864402	0.594669	0.11781	0.706635	0.213034	-0.0994436	0.0942999	0.400973	0.001438	0.664431	0.321812	0.0933208	0.209216	0.615752	0.0152082	0.983688	0.626205			-0.0994436	0.0942999	0.400973
MEDP0271	0.49931	0.317011	1.53265	0.423212	0.720149	1.0927	0.768723	0.130777	1.35651	0.419609	0.227671	1.59474	0.267556	0.760898	0.618584	-0.128801	0.683617	1.35034	-0.377827	0.7822	1.6052	0.0767234	0.184655	1.40317	0.308817	0.761133	1.36812	0.241215	0.532124	1.6812			-0.377827	0.7822	1.6052
MEDP0275	-0.0224919	0.638103	0.365794	-0.0305702	0.477414	0.32047	0.0748127	0.230758	0.227146	-0.0800835	0.0127458	0.230194	-0.0165122	0.77851	0.399215	0.0265334	0.755092	0.492911	0.00220709	0.876466	0.234418	-0.0524994	0.100804	0.275011	-0.0604704	0.112255	0.364694	-0.0166255	0.816416	0.247258			0.00220709	0.876466	0.234418
MEDP0287	0.555995	1.92951e-12	0.833983	0.919126	6.99489e-22	1.69712	0.402669	7.7248e-05	0.368968	0.77279	1.33193e-15	2.28824	0.594801	2.87258e-09	0.966245	-0.0613328	0.480134	2.2397	-0.399968	5.13229e-09	1.68543	0.40279	1.53869e-06	1.26357	0.89809	3.91855e-23	1.19456	0.282767	0.00352271	1.08106			-0.399968	5.13229e-09	1.68543
MEDP0301	0.558548	1.47299e-11	1.64456	0.968669	5.10658e-19	2.07408	-0.194093	0.273087	0.85115	0.645964	6.81649e-12	1.67975	0.345479	1.6916e-05	1.04357	-0.0774607	0.918572	1.76036	-0.466231	2.39673e-08	1.50617	0.415116	7.92974e-05	0.892547	0.88365	1.51183e-19	1.73309	0.258741	0.00121892	1.71601			-0.466231	2.39673e-08	1.50617
MEDP0305	0.0434461	0.574524	0.547792	0.0438525	0.137997	0.477924	-0.274984	0.317399	0.725994	-0.0192435	0.0617031	0.102204	-0.115069	0.870584	0.965691	0.0478584	0.801383	1.00067	0.0820217	0.371574	0.364809	-0.0410504	0.959646	0.542435	0.124742	0.00569478	0.516813	0.0800976	0.464922	0.282911			0.0820217	0.371574	0.364809
MEDP0307	0.0389203	0.940273	0.681825	-0.0760217	0.201757	0.706263	0.352333	0.00278436	0.89649	-0.0644704	0.177531	0.210904	0.107223	0.4762	1.07786	0.231957	0.0860496	1.22798	-0.00838077	0.772741	0.512751	-0.0359597	0.22678	0.591979	-0.151234	0.0082246	0.713136	0.0265138	0.88638	0.771575			-0.00838077	0.772741	0.512751
[truncated: 2,777 more rows]

## Sheet: Fig.2e
Raw data for the heatmap of the top 16 differential metabolites between GC and NGC in dicovery cohort (refer to Fig.2e)
[truncated: 17 more rows]
[truncated: 421 more columns]

## Sheet: Fig.2f
Source data for metabolomic signal filtering and identification (refer to Fig. 2f Funnel plot).
[truncated: 1,099 more rows]

## Sheet: Fig.2f,2g
Source data for metabolites classification (refer to Fig. 2f-g pie charts)
[truncated: 85 more rows]

[truncated: 32 more sheets: Fig.3a, Fig.3b, Fig.3c, Fig.3d, Fig.3e, Fig.3f, Fig.3g, Fig.3h , Fig.4a, Fig.4b-m, Fig.5b,5c, Fig.5d,5e, Fig.5f, Fig.5g, Fig.5h, Fig.5i, Fig.5j, SF.1, SF.3, SF.4 …]
